# Supplementary material for: Requirement of two simultaneous environmental signals for activation of Arabidopsis ELIP2 promoter in response to high light, cold, and UV-B stresses
Source: Plant Signal Behav. 2024 Aug 12;19(1):2389496. doi: 10.1080/15592324.2024.2389496 (PMC11321413; doi:10.1080/15592324.2024.2389496)
Supplement: Supplemental Material [file KPSB_A_2389496_SM6306.zip]

Archive with 2 entries (2 files):
- sTABLE.xlsx
- Supplementary Figure.pdf
