# Supplementary material for: Requirement of two simultaneous environmental signals for activation of Arabidopsis ELIP2 promoter in response to high light, cold, and UV-B stresses
Source: Plant Signal Behav. 2024 Aug 12;19(1):2389496. doi: 10.1080/15592324.2024.2389496 (PMC11321413; doi:10.1080/15592324.2024.2389496)
Supplement: Supplemental Material [file KPSB_A_2389496_SM6306.zip › sTABLE.xlsx]

## Sheet: log2FC
all_12975	gene	HL	Cold	UV-B			HY5_2446	gene	HL	Cold	UV-B			G Box_644	gene	HL	Cold	UV-B			Element B_28	gene	HL	Cold	UV-B
AT1G01050	pyrophosphorylase 1	0.015462	0.176287	-0.133385			AT1G01060	Homeodomain-like superfamily protein	-0.851105	5.44461	2.0719			AT1G01060	Homeodomain-like superfamily protein	-0.851105	5.44461	2.0719			AT1G16900	Alg9-like mannosyltransferase family	-0.121415	-0.181452	0.165699
AT1G01060	Homeodomain-like superfamily protein	-0.851105	5.44461	2.0719			AT1G01240		-0.630467	-0.935321	-1.53614			AT1G01240		-0.630467	-0.935321	-1.53614			AT1G22190	Integrase-type DNA-binding superfamily protein	1.00505	-0.928611	-0.145297
AT1G01080	RNA-binding (RRM/RBD/RNP motifs) family protein	-0.429727	-0.322892	-0.366556			AT1G01260	basic helix-loop-helix (bHLH) DNA-binding superfamily protein	-0.491023	0.246698	1.22027			AT1G01490	Heavy metal transport/detoxification superfamily protein	-0.350307	0.110454	-0.418241			AT1G48830	Ribosomal protein S7e family protein	0.285292	0.257335	0.219401
AT1G01090	pyruvate dehydrogenase E1 alpha	-0.277393	-0.231227	-0.186936			AT1G01290	cofactor of nitrate reductase and xanthine dehydrogenase 3	-0.446092	0.0627358	-0.319396			AT1G01630	Sec14p-like phosphatidylinositol transfer family protein	0.37271	-0.192554	-0.703983			AT1G54410	dehydrin family protein	-0.161579	-0.419846	-0.244276
AT1G01100	60S acidic ribosomal protein family	-0.0451729	0.0309094	-0.042348			AT1G01490	Heavy metal transport/detoxification superfamily protein	-0.350307	0.110454	-0.418241			AT1G01720	NAC (No Apical Meristem) domain transcriptional regulator superfamily protein	1.13793	1.3378	0.367858			AT1G55210	Disease resistance-responsive (dirigent-like protein) family protein	1.62605	0.8546	1.11844
AT1G01120	3-ketoacyl-CoA synthase 1	1.03817	-0.614419	-0.27805			AT1G01520	Homeodomain-like superfamily protein	1.18284	1.50191	-0.0780025			AT1G02660	alpha/beta-Hydrolases superfamily protein	0.474017	4.54576	-0.398751			AT1G69770	chromomethylase 3	0.168375	-0.111649	0.154193
AT1G01140	CBL-interacting protein kinase 9	-0.366307	2.02462	-1.04235			AT1G01550	Protein of unknown function (DUF793)	-0.00397819	0.91219	0.524694			AT1G02816	Protein of unknown function, DUF538	0.512526	-0.899776	-0.90697			AT1G71710	DNAse I-like superfamily protein	0.449954	1.60159	-1.14968
AT1G01160	GRF1-interacting factor 2	0.342373	-0.399607	-0.0842263			AT1G01560	MAP kinase 11	-0.534744	2.21026	4.2309			AT1G03370	C2 calcium/lipid-binding and GRAM domain containing protein	-0.0818653	-0.414461	1.96596			AT1G78370	glutathione S-transferase TAU 20	0.0388966	-0.384779	-0.941391
AT1G01170	Protein of unknown function (DUF1138)	-0.369753	-0.557022	-0.576389			AT1G01630	Sec14p-like phosphatidylinositol transfer family protein	0.37271	-0.192554	-0.703983			AT1G03520	Core-2/I-branching beta-1,6-N-acetylglucosaminyltransferase family protein	-0.367608	-0.189238	-1.04777			AT2G05760	Xanthine/uracil permease family protein	0.449196	-0.104923	-0.648962
AT1G01220	L-fucokinase/GDP-L-fucose pyrophosphorylase	-0.210806	-0.527654	-0.261896			AT1G01720	NAC (No Apical Meristem) domain transcriptional regulator superfamily protein	1.13793	1.3378	0.367858			AT1G04250	AUX/IAA transcriptional regulator family protein	0.33209	1.42226	-0.628294			AT2G07718	Cytochrome b/b6 protein	-0.338137	-0.5554	-0.598759
AT1G01225	NC domain-containing protein-related	0.0372562	-0.878438	-0.293574			AT1G01940	Cyclophilin-like peptidyl-prolyl cis-trans isomerase family protein	-0.0169273	0.179836	0.6976			AT1G05350	NAD(P)-binding Rossmann-fold superfamily protein	-0.0418415	-0.205355	0.620673			AT2G33530	serine carboxypeptidase-like 46	2.68746	1.453	0.907749
AT1G01230	ORMDL family protein	-0.0884758	-0.394534	-0.362714			AT1G02020	nitroreductase family protein	-0.265009	-0.118263	-0.155918			AT1G05360		0.48643	-0.304855	0.259836			AT2G34900	Transcription factor GTE6	-0.215518	-0.216227	0.339355
AT1G01240		-0.630467	-0.935321	-1.53614			AT1G02205	Fatty acid hydroxylase superfamily	2.14335	-0.459498	-1.01632			AT1G06110	SKP1/ASK-interacting protein 16	-0.496098	-0.428613	-0.812646			AT2G41410	Calcium-binding EF-hand family protein	0.62838	1.48155	1.92951
AT1G01260	basic helix-loop-helix (bHLH) DNA-binding superfamily protein	-0.491023	0.246698	1.22027			AT1G02260	Divalent ion symporter	-0.321664	-0.876353	-0.273915			AT1G06780	galacturonosyltransferase 6	-0.200461	0.00897387	0.630964			AT2G43810	Small nuclear ribonucleoprotein family protein	-0.336013	0.18114	0.145379
AT1G01290	cofactor of nitrate reductase and xanthine dehydrogenase 3	-0.446092	0.0627358	-0.319396			AT1G02560	nuclear encoded CLP protease 5	0.0174948	-0.474326	-0.0633346			AT1G07080	Thioredoxin superfamily protein	-0.0666717	-0.287561	-0.0235762			AT2G45400	NAD(P)-binding Rossmann-fold superfamily protein	-0.0187989	0.31788	-0.651422
AT1G01300	Eukaryotic aspartyl protease family protein	-0.449546	0.398357	-0.628784			AT1G02660	alpha/beta-Hydrolases superfamily protein	0.474017	4.54576	-0.398751			AT1G07210	Ribosomal protein S18	-0.457179	-0.346505	0.171866			AT3G10530	Transducin/WD40 repeat-like superfamily protein	0.107233	-0.347923	1.33296
AT1G01320	Tetratricopeptide repeat (TPR)-like superfamily protein	0.616786	0.149473	0.00677178			AT1G02816	Protein of unknown function, DUF538	0.512526	-0.899776	-0.90697			AT1G07510	FTSH protease 10	0.994087	0.414482	1.11147			AT3G12130	KH domain-containing protein / zinc finger (CCCH type) family protein	0.0331789	0.0360602	-0.0567986
AT1G01330		0.57566	-0.0332402	-0.706672			AT1G02890	AAA-type ATPase family protein	-0.439839	0.11456	0.422638			AT1G07600		0.392908	0.212696	-0.0285875			AT3G21560	UDP-Glycosyltransferase superfamily protein	2.50279	1.88258	0.288125
AT1G01360	regulatory component of ABA receptor 1	-0.0104253	-0.271079	-0.933022			AT1G02930	glutathione S-transferase 6	-0.352068	1.43887	3.80385			AT1G07630	pol-like 5	0.0468691	1.08623	1.0166			AT3G22840	Chlorophyll A-B binding family protein	3.74696	3.39667	5.65866
AT1G01420	UDP-glucosyl transferase 72B3	-1.31091	1.0479	-1.27873			AT1G03030	P-loop containing nucleoside triphosphate hydrolases superfamily protein	0.388766	0.118997	0.247872			AT1G07670	endomembrane-type CA-ATPase 4	-0.263231	0.0991404	0.520428			AT4G00950	Protein of unknown function (DUF688)	-1.88491	-0.667864	-1.82052
AT1G01430	TRICHOME BIREFRINGENCE-LIKE 25	-1.03908	-0.783501	-1.42022			AT1G03040	basic helix-loop-helix (bHLH) DNA-binding superfamily protein	0.686758	0.059597	0.417125			AT1G07980	nuclear factor Y, subunit C10	-0.0146095	-0.980954	0.251267			AT4G14690	Chlorophyll A-B binding family protein	4.06836	3.53402	6.59497
AT1G01440	Protein of unknown function (DUF3133)	-0.065868	0.00442319	0.387513			AT1G03070	Bax inhibitor-1 family protein	0.132012	-0.366581	-0.356712			AT1G08190	vacuolar protein sorting 41	0.699199	0.0989139	-0.507147			AT4G23660	polyprenyltransferase 1	-0.174705	0.370368	-0.650408
AT1G01470	Late embryogenesis abundant protein	0.401071	2.12501	-0.0864113			AT1G03090	methylcrotonyl-CoA carboxylase alpha chain, mitochondrial / 3-methylcrotonyl-CoA carboxylase 1 (MCCA)	-1.14247	0.23113	-1.90869			AT1G09480		0.835524	-0.403609	-0.243446			AT4G31980		-0.282304	-1.03864	2.05907
AT1G01490	Heavy metal transport/detoxification superfamily protein	-0.350307	0.110454	-0.418241			AT1G03220	Eukaryotic aspartyl protease family protein	-0.48799	-0.226236	1.10898			AT1G09520		-0.0491349	-0.32082	0.481524			AT4G36190	Serine carboxypeptidase S28 family protein	0.0281045	-0.407755	-0.408764
AT1G01500	Erythronate-4-phosphate dehydrogenase family protein	0.829355	0.496563	-0.506124			AT1G03270	CBS domain-containing protein with a domain of unknown function (DUF21)	0.00448626	0.0201076	-0.522754			AT1G09795	ATP phosphoribosyl transferase 2	-0.167943	-0.853119	-0.53935			AT5G08560	transducin family protein / WD-40 repeat family protein	0.583433	0.150855	0.553806
AT1G01510	NAD(P)-binding Rossmann-fold superfamily protein	-0.519041	-0.0260986	-0.325554			AT1G03290		0.00313119	-0.455345	0.291222			AT1G09850	xylem bark cysteine peptidase 3	0.415249	-0.894991	-0.356051			AT5G40090	Disease resistance protein (TIR-NBS class)	-0.0217931	-0.471367	-0.563397
AT1G01520	Homeodomain-like superfamily protein	1.18284	1.50191	-0.0780025			AT1G03370	C2 calcium/lipid-binding and GRAM domain containing protein	-0.0818653	-0.414461	1.96596			AT1G09870	histidine acid phosphatase family protein	0.0743367	-0.0871765	-0.208095			AT5G63810	beta-galactosidase 10	-1.056	-1.5837	-1.1416
AT1G01540	Protein kinase superfamily protein	-0.760352	0.136708	-0.831602			AT1G03440	Leucine-rich repeat (LRR) family protein	-0.667011	0.124278	-1.07164			AT1G10090	Early-responsive to dehydration stress protein (ERD4)	-0.0567649	1.44059	-0.307391			AT5G66060	2-oxoglutarate (2OG) and Fe(II)-dependent oxygenase superfamily protein	-0.69742	-0.347779	-0.0546419
AT1G01550	Protein of unknown function (DUF793)	-0.00397819	0.91219	0.524694			AT1G03520	Core-2/I-branching beta-1,6-N-acetylglucosaminyltransferase family protein	-0.367608	-0.189238	-1.04777			AT1G10360	glutathione S-transferase TAU 18	0.82671	-0.594312	-1.218
AT1G01560	MAP kinase 11	-0.534744	2.21026	4.2309			AT1G03600	photosystem II family protein	-0.12239	-0.051923	-0.409912			AT1G10430	protein phosphatase 2A-2	-0.0459681	0.155926	-0.104549
AT1G01600	cytochrome P450, family 86, subfamily A, polypeptide 4	1.51065	0.443301	-0.471886			AT1G03630	protochlorophyllide oxidoreductase C	0.365437	-0.587451	-0.494816			AT1G11480	eukaryotic translation initiation factor-related	-0.292563	0.0428838	0.508133
AT1G01610	glycerol-3-phosphate acyltransferase 4	1.18316	0.11651	-0.752059			AT1G03820		1.00848	-0.0611238	-0.463333			AT1G11720	starch synthase 3	0.0623393	-0.124762	-0.743974
AT1G01620	plasma membrane intrinsic protein 1C	0.0821375	-0.127274	-1.32579			AT1G03850	Glutaredoxin family protein	-1.31654	0.845164	1.5183			AT1G11840	glyoxalase I homolog	0.405327	-0.217947	-0.715576
AT1G01630	Sec14p-like phosphatidylinositol transfer family protein	0.37271	-0.192554	-0.703983			AT1G03905	P-loop containing nucleoside triphosphate hydrolases superfamily protein	0.452355	0.913712	1.14701			AT1G11870	Seryl-tRNA synthetase	-0.134668	-0.479201	-0.0258797
AT1G01650	SIGNAL PEPTIDE PEPTIDASE-LIKE 4	0.306253	0.605857	0.0842945			AT1G03930	dual specificity kinase 1	-0.635812	0.206809	-0.434113			AT1G12800	Nucleic acid-binding, OB-fold-like protein	-0.315765	-0.216428	-0.189975
AT1G01710	Acyl-CoA thioesterase family protein	0.344758	-0.133174	-0.1039			AT1G04120	multidrug resistance-associated protein 5	0.659736	-0.2682	-0.259279			AT1G12990	beta-1,4-N-acetylglucosaminyltransferase family protein	-0.0281144	0.775862	-0.91864
AT1G01720	NAC (No Apical Meristem) domain transcriptional regulator superfamily protein	1.13793	1.3378	0.367858			AT1G04140	Transducin family protein / WD-40 repeat family protein	-0.200013	-0.145764	0.180679			AT1G13080	cytochrome P450, family 71, subfamily B, polypeptide 2	-0.125435	0.409057	-0.720428
AT1G01725		-0.868881	-0.469366	-1.10135			AT1G04250	AUX/IAA transcriptional regulator family protein	0.33209	1.42226	-0.628294			AT1G13250	galacturonosyltransferase-like 3	-0.901916	-0.107998	-0.849484
AT1G01730		-0.922724	-0.797934	0.414017			AT1G04290	Thioesterase superfamily protein	-0.0045593	-0.152564	0.145492			AT1G13560	aminoalcoholphosphotransferase 1	0.390682	1.03408	-0.453089
AT1G01740	Protein kinase protein with tetratricopeptide repeat domain	-0.100418	-0.0553386	0.167511			AT1G04340	HR-like lesion-inducing protein-related	-0.139236	-0.227567	0.156815			AT1G13740	ABI five binding protein 2	0.736855	-0.333698	-0.214851
AT1G01770		-0.150003	-1.06701	-1.17243			AT1G04410	Lactate/malate dehydrogenase family protein	-0.225489	-0.430129	-0.250148			AT1G14360	UDP-galactose transporter 3	1.12725	-0.835088	0.918548
AT1G01780	GATA type zinc finger transcription factor family protein	-0.540328	-0.58415	-0.473045			AT1G04420	NAD(P)-linked oxidoreductase superfamily protein	-0.444929	-0.23657	-0.303432			AT1G14530	Protein of unknown function (DUF1084)	0.577282	0.474409	-0.246877
AT1G01790	K+ efflux antiporter 1	-0.287571	0.165362	-0.0894934			AT1G04640	lipoyltransferase 2	-0.305638	-0.496592	-1.20214			AT1G15060	Uncharacterised conserved protein UCP031088, alpha/beta hydrolase	0.167789	0.292297	-0.220654
AT1G01800	NAD(P)-binding Rossmann-fold superfamily protein	-0.195554	-0.237087	0.334116			AT1G04690	potassium channel beta subunit 1	0.264441	-0.692966	-0.161853			AT1G15170	MATE efflux family protein	0.457724	-0.209989	1.3365
AT1G01820	peroxin 11c	-0.219393	-1.54039	-0.265613			AT1G04820	tubulin alpha-4 chain	-0.108522	-0.369942	-0.258426			AT1G15180	MATE efflux family protein	-0.253471	0.39151	-0.693022
AT1G01830	ARM repeat superfamily protein	-0.124496	0.103274	-0.431474			AT1G04985		-0.322724	0.214491	0.382823			AT1G15330	Cystathionine beta-synthase (CBS) protein	-0.210639	-0.209292	-0.565834
AT1G01900	subtilase family protein	0.658142	0.0358242	-0.169563			AT1G04990	Zinc finger C-x8-C-x5-C-x3-H type family protein	0.247177	-0.530095	-0.18717			AT1G15820	light harvesting complex photosystem II subunit 6	-0.879507	-0.021652	-0.565336
AT1G01910	P-loop containing nucleoside triphosphate hydrolases superfamily protein	-0.222304	-0.300707	-0.0743056			AT1G05120	Helicase protein with RING/U-box domain	0.0692118	-0.401163	-0.16325			AT1G16560	Per1-like family protein	-0.531731	-0.908968	-0.26213
AT1G01930	zinc finger protein-related	0.043855	-0.556287	0.0855674			AT1G05230	homeodomain GLABROUS 2	0.075925	-0.00587315	-0.474314			AT1G16740	Ribosomal protein L20	-0.318236	-0.471866	0.113422
AT1G01940	Cyclophilin-like peptidyl-prolyl cis-trans isomerase family protein	-0.0169273	0.179836	0.6976			AT1G05340		1.95091	1.1796	2.62151			AT1G17050	solanesyl diphosphate synthase 2	1.44511	2.45343	0.819214
AT1G01950	armadillo repeat kinesin 2	0.111473	0.740128	0.16934			AT1G05350	NAD(P)-binding Rossmann-fold superfamily protein	-0.0418415	-0.205355	0.620673			AT1G17210	IAP-like protein 1	0.0263484	0.493428	-0.287684
AT1G01960	SEC7-like guanine nucleotide exchange family protein	-0.948159	-0.269416	-0.181377			AT1G05360		0.48643	-0.304855	0.259836			AT1G17220	Translation initiation factor 2, small GTP-binding protein	0.111536	0.31857	0.0853141
AT1G01970	Tetratricopeptide repeat (TPR)-like superfamily protein	0.266979	-0.167763	-0.376445			AT1G05500	Calcium-dependent lipid-binding (CaLB domain) family protein	-0.00612209	-0.265492	-0.274384			AT1G18040	cyclin-dependent kinase D1;3	0.315338	-0.0412946	-0.0628161
AT1G01990		-0.05474	-0.0198015	0.355335			AT1G05560	UDP-glucosyltransferase 75B1	1.97593	-2.03087	-0.396697			AT1G18270	ketose-bisphosphate aldolase class-II family protein	-0.385699	-0.267831	-0.874716
AT1G02000	UDP-D-glucuronate 4-epimerase 2	0.843986	-0.511699	0.363097			AT1G05570	callose synthase 1	-0.137702	-0.710668	-0.2697			AT1G18460	alpha/beta-Hydrolases superfamily protein	0.697899	1.22783	-0.551095
AT1G02020	nitroreductase family protein	-0.265009	-0.118263	-0.155918			AT1G05680	Uridine diphosphate glycosyltransferase 74E2	1.64435	-2.87229	5.75097			AT1G18900	Pentatricopeptide repeat (PPR) superfamily protein	0.604825	1.24205	1.82891
AT1G02060	Tetratricopeptide repeat (TPR)-like superfamily protein	-1.43825	-0.366398	-0.907183			AT1G06110	SKP1/ASK-interacting protein 16	-0.496098	-0.428613	-0.812646			AT1G19080	GINS complex protein	-0.504594	-0.0947966	-0.605411
AT1G02080	transcription regulators	0.0824747	-0.13133	0.182377			AT1G06190	Rho termination factor	-0.14966	-0.431868	-0.454215			AT1G19660	Wound-responsive family protein	-0.513524	-0.839744	-1.21025
AT1G02090	Proteasome component (PCI) domain protein	0.791208	0.0241369	1.15493			AT1G06410	trehalose-phosphatase/synthase 7	-0.135998	0.366287	-0.00287428			AT1G19720	Pentatricopeptide repeat (PPR-like) superfamily protein	0.0790183	0.499163	-0.489866
AT1G02100	Leucine carboxyl methyltransferase	-0.671653	0.247656	0.167758			AT1G06530	Tropomyosin-related	0.212647	-0.361904	0.815494			AT1G19920	Pseudouridine synthase/archaeosine transglycosylase-like family protein	-0.0214469	0.751427	-0.0245811
AT1G02110	Protein of unknown function (DUF630 and DUF632)	-1.00511	0.0541487	-0.446969			AT1G06570	phytoene desaturation 1	0.336289	1.70011	-0.509849			AT1G19970	ER lumen protein retaining receptor family protein	1.32937	0.0207586	0.10215
AT1G02120	GRAM domain family protein	-0.770881	-0.2466	-0.0180224			AT1G06680	photosystem II subunit P-1	-0.199644	-0.272406	-0.271852			AT1G19980	cytomatrix protein-related	0.510994	-0.506812	0.366826
AT1G02130	RAS 5	-0.269289	-0.26021	-0.270404			AT1G06780	galacturonosyltransferase 6	-0.200461	0.00897387	0.630964			AT1G20100		-0.195499	1.38288	0.357618
AT1G02140	mago nashi family protein	0.023348	-0.141395	0.152644			AT1G06790	RNA polymerase Rpb7 N-terminal domain-containing protein	0.0763369	-0.785963	-0.110497			AT1G20110	RING/FYVE/PHD zinc finger superfamily protein	0.192168	-0.39516	0.309849
AT1G02150	Tetratricopeptide repeat (TPR)-like superfamily protein	-0.434221	-0.295996	-0.545132			AT1G07030	Mitochondrial substrate carrier family protein	0.824317	-0.280236	1.03903			AT1G20870		0.537722	-0.30527	-0.878102
AT1G02160	Cox19 family protein (CHCH motif)	-0.449863	-1.01528	-0.592858			AT1G07040		-0.154601	-1.34612	-1.84619			AT1G20890		0.416073	-0.0226735	-0.455754
AT1G02170	metacaspase 1	-0.206102	0.21667	1.48385			AT1G07080	Thioredoxin superfamily protein	-0.0666717	-0.287561	-0.0235762			AT1G21050	Protein of unknown function, DUF617	-1.16626	2.58874	-0.117732
AT1G02180	ferredoxin-related	0.487379	-0.384288	-0.943851			AT1G07140	Pleckstrin homology (PH) domain superfamily protein	-0.0837036	-0.410764	0.474173			AT1G21440	Phosphoenolpyruvate carboxylase family protein	0.253938	-0.295048	-1.52602
AT1G02200		2.56921	-0.172535	-1.88643			AT1G07150	mitogen-activated protein kinase kinase kinase 13	0.142903	0.149194	0.261073			AT1G21670		0.318743	0.408564	-0.00582338
AT1G02205	Fatty acid hydroxylase superfamily	2.14335	-0.459498	-1.01632			AT1G07210	Ribosomal protein S18	-0.457179	-0.346505	0.171866			AT1G21680	DPP6 N-terminal domain-like protein	0.328536	-1.38741	-1.72848
AT1G02260	Divalent ion symporter	-0.321664	-0.876353	-0.273915			AT1G07320	ribosomal protein L4	-0.445363	-0.356814	-0.422389			AT1G21770	Acyl-CoA N-acyltransferases (NAT) superfamily protein	-0.494584	-0.754192	0.0954592
AT1G02270	Calcium-binding endonuclease/exonuclease/phosphatase family	0.36517	1.23762	-0.481222			AT1G07380	Neutral/alkaline non-lysosomal ceramidase	0.0685224	-0.318914	-0.445894			AT1G21780	BTB/POZ domain-containing protein	0.150629	-0.43675	-0.227286
AT1G02280	translocon at the outer envelope membrane of chloroplasts 33	-0.435036	-0.113539	-0.159297			AT1G07440	NAD(P)-binding Rossmann-fold superfamily protein	0.467526	-0.797111	-1.05936			AT1G22310	methyl-CPG-binding domain 8	-1.06773	0.411881	-0.513861
AT1G02300	Cysteine proteinases superfamily protein	0.0741555	-1.85532	-1.44743			AT1G07470	Transcription factor IIA, alpha/beta subunit	-0.111572	-0.0844947	0.314673			AT1G22510	RING/U-box protein with domain of unknown function (DUF 1232)	0.0668161	0.525114	0.699744
AT1G02305	Cysteine proteinases superfamily protein	-0.424183	-0.644447	-0.829468			AT1G07510	FTSH protease 10	0.994087	0.414482	1.11147			AT1G22640	myb domain protein 3	-0.31018	-0.796028	-1.71008
AT1G02310	Glycosyl hydrolase superfamily protein	-0.398398	0.707243	0.130288			AT1G07600		0.392908	0.212696	-0.0285875			AT1G22850	SNARE associated Golgi protein family	0.588782	0.677128	-0.091815
AT1G02330		-0.323362	0.000986683	0.718966			AT1G07670	endomembrane-type CA-ATPase 4	-0.263231	0.0991404	0.520428			AT1G22860	Vacuolar sorting protein 39	-0.751623	-0.949497	-0.48632
AT1G02340	basic helix-loop-helix (bHLH) DNA-binding superfamily protein	-0.333237	1.42135	-2.34542			AT1G07770	ribosomal protein S15A	-0.206721	-0.0772726	0.169263			AT1G23310	glutamate:glyoxylate aminotransferase	-0.294225	0.429759	-0.272573
AT1G02400	gibberellin 2-oxidase 6	0.479519	3.13548	2.17758			AT1G07790	Histone superfamily protein	0.165834	0.361313	-0.504927			AT1G23710	Protein of unknown function (DUF1645)	0.506807	1.5984	2.82019
AT1G02410	cytochrome c oxidase assembly protein CtaG / Cox11 family	-0.0617217	-0.132797	0.183961			AT1G07820	Histone superfamily protein	-0.874426	-0.231127	-0.373461			AT1G27600	Nucleotide-diphospho-sugar transferases superfamily protein	-0.562545	-0.232453	-0.140555
AT1G02475	Polyketide cyclase/dehydrase and lipid transport superfamily protein	-0.266359	-0.551537	-0.388323			AT1G07830	ribosomal protein L29 family protein	-0.389411	0.411492	-0.0890546			AT1G27760	interferon-related developmental regulator family protein / IFRD protein family	0.356634	1.18481	1.22264
AT1G02500	S-adenosylmethionine synthetase 1	0.208578	0.0996765	0.0873338			AT1G07870	Protein kinase superfamily protein	0.66792	0.628786	0.294879			AT1G28330	dormancy-associated protein-like 1	-2.38588	-1.59095	-1.85977
AT1G02560	nuclear encoded CLP protease 5	0.0174948	-0.474326	-0.0633346			AT1G08000	GATA transcription factor 10	-0.0641246	-0.12047	0.0139471			AT1G28390	Protein kinase superfamily protein	-0.63145	-0.238077	0.809736
AT1G02640	beta-xylosidase 2	-1.38952	1.33272	-1.10641			AT1G08190	vacuolar protein sorting 41	0.699199	0.0989139	-0.507147			AT1G28680	HXXXD-type acyl-transferase family protein	1.40274	-0.533886	1.47294
AT1G02660	alpha/beta-Hydrolases superfamily protein	0.474017	4.54576	-0.398751			AT1G08210	Eukaryotic aspartyl protease family protein	-0.389188	-0.182653	-0.620633			AT1G28960	nudix hydrolase homolog 15	0.0581881	-0.235769	-0.410661
AT1G02680	TBP-associated factor 13	-0.110278	-0.250212	-0.587466			AT1G08720	Protein kinase superfamily protein	0.286266	-0.0441226	0.175829			AT1G29060	Target SNARE coiled-coil domain protein	0.174349	-0.525593	0.589949
AT1G02690	importin alpha isoform 6	-0.387078	-0.228431	-0.487054			AT1G08830	copper/zinc superoxide dismutase 1	0.443337	0.723665	1.56003			AT1G29310	SecY protein transport family protein	-0.142724	-0.473866	0.443641
AT1G02730	cellulose synthase-like D5	0.0585584	-0.755645	-0.711177			AT1G08930	Major facilitator superfamily protein	-0.436556	1.22264	1.8327			AT1G30110	nudix hydrolase homolog 25	-0.518027	0.0259706	-0.395242
AT1G02750	Drought-responsive family protein	0.429659	-0.279903	0.993586			AT1G08960	cation exchanger 11	-0.483141	-0.170869	-0.115177			AT1G30660		-0.416234	-0.587892	-0.550892
AT1G02780	Ribosomal protein L19e family protein	0.0111179	-0.0129622	0.0751632			AT1G08970	nuclear factor Y, subunit C9	-0.366426	0.0324056	-0.0923384			AT1G30690	Sec14p-like phosphatidylinositol transfer family protein	-0.0290428	-0.121946	-0.663583
AT1G02816	Protein of unknown function, DUF538	0.512526	-0.899776	-0.90697			AT1G09210	calreticulin 1b	0.200145	-0.0917753	0.314131			AT1G31230	aspartate kinase-homoserine dehydrogenase i	-0.0433369	-0.299064	-0.676259
AT1G02820	Late embryogenesis abundant 3 (LEA3) family protein	2.81464	5.36486	0.109103			AT1G09480		0.835524	-0.403609	-0.243446			AT1G32060	phosphoribulokinase	0.0758284	0.154899	-0.375134
AT1G02840	RNA-binding (RRM/RBD/RNP motifs) family protein	-0.349389	0.00858991	0.185304			AT1G09520		-0.0491349	-0.32082	0.481524			AT1G32410	Vacuolar protein sorting 55 (VPS55) family protein	-0.177399	-0.314092	-0.584659
AT1G02850	beta glucosidase 11	0.655264	-1.95956	0.60565			AT1G09730	Cysteine proteinases superfamily protein	-0.14988	-0.177497	-0.1012			AT1G32550	2Fe-2S ferredoxin-like superfamily protein	-0.303655	-0.331987	-0.587848
AT1G02860	SPX (SYG1/Pho81/XPR1) domain-containing protein	0.428341	0.217697	-0.10729			AT1G09795	ATP phosphoribosyl transferase 2	-0.167943	-0.853119	-0.53935			AT1G32900	UDP-Glycosyltransferase superfamily protein	0.201161	3.73369	0.591823
AT1G02870		-0.0788067	0.0228582	0.563485			AT1G09870	histidine acid phosphatase family protein	0.0743367	-0.0871765	-0.208095			AT1G34780	APR-like 4	0.105172	0.682981	-0.511923
AT1G02890	AAA-type ATPase family protein	-0.439839	0.11456	0.422638			AT1G09960	sucrose transporter 4	0.310029	-0.150874	0.0613513			AT1G35720	annexin 1	0.0870969	-0.924169	-0.819353
AT1G02910	tetratricopeptide repeat (TPR)-containing protein	-0.170559	-0.30883	-0.124603			AT1G09970	Leucine-rich receptor-like protein kinase family protein	-0.131162	0.125853	3.83277			AT1G43580	Sphingomyelin synthetase family protein	-0.311499	-0.432684	-0.624402
AT1G02930	glutathione S-transferase 6	-0.352068	1.43887	3.80385			AT1G10070	branched-chain amino acid transaminase 2	-1.60267	-0.651226	-3.25849			AT1G43670	Inositol monophosphatase family protein	0.00666744	-0.345552	-0.939689
AT1G02940	glutathione S-transferase (class phi) 5	-0.0805024	-0.00882385	-0.118056			AT1G10090	Early-responsive to dehydration stress protein (ERD4)	-0.0567649	1.44059	-0.307391			AT1G44446	Pheophorbide a oxygenase family protein with Rieske [2Fe-2S] domain	-0.444219	1.00825	-1.00085
AT1G02950	glutathione S-transferase F4	0.487221	-0.0794047	-0.478391			AT1G10150	Carbohydrate-binding protein	-0.41648	-1.27024	-0.103455			AT1G48120	hydrolases;protein serine/threonine phosphatases	0.669406	0.39547	0.680393
AT1G02960		0.0616408	-0.767135	-0.537201			AT1G10350	DNAJ heat shock family protein	-0.696698	0.183422	-1.28138			AT1G50260	N-terminal-transmembrane-C2 domain type 5.1	0.911093	-0.624656	-0.311305
AT1G02970	WEE1 kinase homolog	0.527268	-0.268128	0.2868			AT1G10360	glutathione S-transferase TAU 18	0.82671	-0.594312	-1.218			AT1G50430	Ergosterol biosynthesis ERG4/ERG24 family	-0.26774	-0.335064	0.537409
AT1G03000	peroxin 6	0.246932	-0.413594	-0.607329			AT1G10370	Glutathione S-transferase family protein	1.57618	2.79336	1.27704			AT1G50440	RING/FYVE/PHD zinc finger superfamily protein	-0.900674	-0.798488	0.949098
AT1G03030	P-loop containing nucleoside triphosphate hydrolases superfamily protein	0.388766	0.118997	0.247872			AT1G10430	protein phosphatase 2A-2	-0.0459681	0.155926	-0.104549			AT1G50575	Putative lysine decarboxylase family protein	0.0684771	-0.245896	-0.245635
AT1G03040	basic helix-loop-helix (bHLH) DNA-binding superfamily protein	0.686758	0.059597	0.417125			AT1G10522		0.190011	-0.238119	0.0997048			AT1G51400	Photosystem II 5 kD protein	-1.44271	-0.078016	-0.897111
AT1G03060	Beige/BEACH domain ;WD domain, G-beta repeat protein	-0.267563	0.187505	-0.188979			AT1G10590	Nucleic acid-binding, OB-fold-like protein	-0.119899	-0.226444	0.360859			AT1G52690	Late embryogenesis abundant protein (LEA) family protein	3.01239	-0.96318	0.149941
AT1G03070	Bax inhibitor-1 family protein	0.132012	-0.366581	-0.356712			AT1G10640	Pectin lyase-like superfamily protein	-0.0677236	-0.096076	-1.42542			AT1G52890	NAC domain containing protein 19	-0.0438797	1.36515	0.953576
AT1G03080	kinase interacting (KIP1-like) family protein	0.523685	-0.300537	0.974138			AT1G10760	Pyruvate phosphate dikinase, PEP/pyruvate binding domain	-0.1753	-2.42601	-2.00223			AT1G53090	SPA1-related 4	0.354636	1.36661	-0.462424
AT1G03090	methylcrotonyl-CoA carboxylase alpha chain, mitochondrial / 3-methylcrotonyl-CoA carboxylase 1 (MCCA)	-1.14247	0.23113	-1.90869			AT1G10930	DNA helicase (RECQl4A)	-0.0751893	-0.145095	-0.362823			AT1G53170	ethylene response factor 8	-0.170795	0.486506	1.07773
AT1G03100	Pentatricopeptide repeat (PPR) superfamily protein	-0.321664	-0.0351038	-0.209034			AT1G10960	ferredoxin 1	1.43709	0.743876	0.408679			AT1G53560	Ribosomal protein L18ae family	0.541174	-0.376185	-1.36581
AT1G03110	Transducin/WD40 repeat-like superfamily protein	-0.326432	0.138706	0.719598			AT1G11020	RING/FYVE/PHD zinc finger superfamily protein	-0.253257	-0.530714	-0.178348			AT1G53670	methionine sulfoxide reductase B 1	1.01562	-0.0447559	0.668361
AT1G03130	photosystem I subunit D-2	-0.780959	-0.210348	-1.01012			AT1G11480	eukaryotic translation initiation factor-related	-0.292563	0.0428838	0.508133			AT1G53750	regulatory particle triple-A 1A	0.278762	-0.058309	0.585604
AT1G03140	splicing factor Prp18 family protein	-0.512515	-0.226893	-0.00453964			AT1G11700	Protein of unknown function, DUF584	0.24693	-0.291967	-1.47924			AT1G53790	F-box and associated interaction domains-containing protein	-1.08856	-0.460974	-0.434981
AT1G03150	Acyl-CoA N-acyltransferases (NAT) superfamily protein	0.0650343	-0.542445	-0.411314			AT1G11720	starch synthase 3	0.0623393	-0.124762	-0.743974			AT1G53800		0.16307	-0.702256	-1.07895
AT1G03160	FZO-like	-0.407536	-0.544271	-0.71872			AT1G11840	glyoxalase I homolog	0.405327	-0.217947	-0.715576			AT1G54200		0.446739	-0.381061	-1.06817
AT1G03190	RAD3-like DNA-binding helicase protein	0.228344	-0.25953	0.294183			AT1G11870	Seryl-tRNA synthetase	-0.134668	-0.479201	-0.0258797			AT1G55160		-0.514833	-0.554575	-0.537958
AT1G03210	Phenazine biosynthesis PhzC/PhzF protein	-0.407039	-0.892393	-0.190062			AT1G11890	Synaptobrevin family protein	0.293507	-0.19398	0.457384			AT1G55265	Protein of unknown function, DUF538	0.113517	-0.573633	0.367881
AT1G03220	Eukaryotic aspartyl protease family protein	-0.48799	-0.226236	1.10898			AT1G11960	ERD (early-responsive to dehydration stress) family protein	0.650204	3.17754	-0.573398			AT1G55370	NDH-dependent cyclic electron flow 5	-0.322482	-0.443743	-0.872901
AT1G03240		-0.423534	-1.04277	-1.23049			AT1G12200	Flavin-binding monooxygenase family protein	0.514692	-0.900508	3.16951			AT1G55480	protein containing PDZ domain, a K-box domain, and a TPR region	0.177687	0.452719	0.314263
AT1G03250		0.168962	0.167241	0.435528			AT1G12230	Aldolase superfamily protein	-0.21605	-0.1304	-0.535683			AT1G55520	TATA binding protein 2	-0.253384	-0.381519	-0.072788
AT1G03270	CBS domain-containing protein with a domain of unknown function (DUF21)	0.00448626	0.0201076	-0.522754			AT1G12370	photolyase 1	2.46319	0.147236	0.390885			AT1G56330	secretion-associated RAS 1B	0.0763359	-0.360316	-0.0318259
AT1G03280	Transcription factor TFIIE, alpha subunit	-0.360962	-0.0754971	0.0509562			AT1G12640	MBOAT (membrane bound O-acyl transferase) family protein	0.0270254	-0.258462	-0.503979			AT1G57540		-0.00672919	-0.646899	-1.05763
AT1G03290		0.00313119	-0.455345	0.291222			AT1G12730	GPI transamidase subunit PIG-U	0.0340602	-0.800479	-0.804757			AT1G58340	MATE efflux family protein	0.0176348	-0.11371	0.52066
AT1G03300	DOMAIN OF UNKNOWN FUNCTION 724 1	-0.0092296	-0.307064	-0.664453			AT1G12780	UDP-D-glucose/UDP-D-galactose 4-epimerase 1	-1.57719	0.125218	-2.00864			AT1G59620	Disease resistance protein (CC-NBS-LRR class) family	-0.487107	-0.441141	0.681013
AT1G03310	debranching enzyme 1	0.085238	-1.28902	-1.53843			AT1G12800	Nucleic acid-binding, OB-fold-like protein	-0.315765	-0.216428	-0.189975			AT1G60270	beta glucosidase 6	1.17085	0.589598	-0.392317
AT1G03330	Small nuclear ribonucleoprotein family protein	-0.274155	-0.175087	0.226297			AT1G12810	proline-rich family protein	-0.00224973	-0.492424	-0.524512			AT1G60950	2Fe-2S ferredoxin-like superfamily protein	0.0239281	-0.0441003	-0.194727
AT1G03350	BSD domain-containing protein	0.246208	-0.337965	0.437349			AT1G12990	beta-1,4-N-acetylglucosaminyltransferase family protein	-0.0281144	0.775862	-0.91864			AT1G61340	F-box family protein	0.962068	6.70305	2.8054
AT1G03360	ribosomal RNA processing 4	-0.366929	0.0185391	1.26452			AT1G13080	cytochrome P450, family 71, subfamily B, polypeptide 2	-0.125435	0.409057	-0.720428			AT1G62560	flavin-monooxygenase glucosinolate S-oxygenase 3	0.743742	-0.141121	-1.23433
AT1G03370	C2 calcium/lipid-binding and GRAM domain containing protein	-0.0818653	-0.414461	1.96596			AT1G13250	galacturonosyltransferase-like 3	-0.901916	-0.107998	-0.849484			AT1G63460	glutathione peroxidase 8	-0.153357	-0.545832	0.243943
AT1G03380	homolog of yeast autophagy 18 (ATG18) G	-0.312813	-0.309547	-0.421121			AT1G13260	related to ABI3/VP1 1	-1.78945	3.03173	-0.845958			AT1G63970	isoprenoid F	0.156356	-0.142384	-0.507378
AT1G03400	2-oxoglutarate (2OG) and Fe(II)-dependent oxygenase superfamily protein	-0.072457	-0.501986	0.041228			AT1G13350	Protein kinase superfamily protein	-0.356374	-0.0189439	0.193529			AT1G63980	D111/G-patch domain-containing protein	-0.684414	0.0667341	-0.206758
AT1G03410	2-oxoglutarate (2OG) and Fe(II)-dependent oxygenase superfamily protein	-0.560462	-0.360546	-0.517145			AT1G13560	aminoalcoholphosphotransferase 1	0.390682	1.03408	-0.453089			AT1G64070		-0.211764	0.0898376	-0.608656
AT1G03420		-1.06386	-0.332052	-1.12178			AT1G13640	Phosphatidylinositol 3- and 4-kinase family protein	-0.794941	0.599233	0.0611691			AT1G64460		-0.341015	0.843419	-0.0334969
AT1G03430	histidine-containing phosphotransfer factor 5	-0.294551	-0.467505	0.25322			AT1G13740	ABI five binding protein 2	0.736855	-0.333698	-0.214851			AT1G64470	Ubiquitin-like superfamily protein	0.096433	0.972745	0.0967851
AT1G03440	Leucine-rich repeat (LRR) family protein	-0.667011	0.124278	-1.07164			AT1G14120	2-oxoglutarate (2OG) and Fe(II)-dependent oxygenase superfamily protein	-0.229531	-0.675927	0.317029			AT1G65870	Disease resistance-responsive (dirigent-like protein) family protein	0.159863	1.25586	1.11953
AT1G03475	Coproporphyrinogen III oxidase	-0.0656895	-1.05639	-0.35612			AT1G14140	Mitochondrial substrate carrier family protein	-0.359985	-0.44669	-0.498602			AT1G66890		-0.725155	-1.38944	-1.56886
AT1G03520	Core-2/I-branching beta-1,6-N-acetylglucosaminyltransferase family protein	-0.367608	-0.189238	-1.04777			AT1G14150	PsbQ-like 2	0.425958	-0.112929	-0.749866			AT1G67700		-0.641809	-0.21083	-0.461204
AT1G03530	nuclear assembly factor 1	0.0926657	-0.191549	0.85682			AT1G14240	GDA1/CD39 nucleoside phosphatase family protein	-0.112274	-0.589138	-0.386125			AT1G67960		0.0497776	-0.423097	0.219063
AT1G03550	Secretory carrier membrane protein (SCAMP) family protein	0.212498	-0.467321	-0.970751			AT1G14290	sphingoid base hydroxylase 2	-0.827693	-0.33893	-1.35719			AT1G68440		0.745776	1.73972	0.671943
AT1G03590	Protein phosphatase 2C family protein	0.0129147	0.171384	-0.371584			AT1G14345	NAD(P)-linked oxidoreductase superfamily protein	0.512109	-0.0814899	-1.15124			AT1G69010	BES1-interacting Myc-like protein 2	0.564868	-0.267215	-0.639497
AT1G03600	photosystem II family protein	-0.12239	-0.051923	-0.409912			AT1G14360	UDP-galactose transporter 3	1.12725	-0.835088	0.918548			AT1G69960	serine/threonine protein phosphatase 2A	-0.191118	-0.491763	0.840542
AT1G03610	Protein of unknown function (DUF789)	-0.207593	1.02442	-0.581677			AT1G14510	alfin-like 7	-0.597967	-0.0184141	0.308511			AT1G70420	Protein of unknown function (DUF1645)	0.242872	3.74496	-1.35853
AT1G03630	protochlorophyllide oxidoreductase C	0.365437	-0.587451	-0.494816			AT1G14520	myo-inositol oxygenase 1	-1.04509	-0.152003	-0.515			AT1G70480	Domain of unknown function (DUF220)	-0.0669987	0.548412	0.07143
AT1G03675		-0.0980197	-0.648167	-0.762376			AT1G14530	Protein of unknown function (DUF1084)	0.577282	0.474409	-0.246877			AT1G70590	F-box family protein	0.283232	0.83511	0.352044
AT1G03730		0.0164954	0.794461	0.290624			AT1G14790	RNA-dependent RNA polymerase 1	-0.983147	-0.858528	0.143309			AT1G70760	inorganic carbon transport protein-related	-0.525641	-0.257762	-0.576042
AT1G03740	Protein kinase superfamily protein	-1.345	0.233906	2.0086			AT1G14900	high mobility group A	-0.0771075	0.0171516	-0.604184			AT1G71350	eukaryotic translation initiation factor SUI1 family protein	-0.214206	0.543019	0.278983
AT1G03750	switch 2	-0.571686	-0.500835	0.400916			AT1G15010		-0.530295	3.63662	0.479757			AT1G71500	Rieske (2Fe-2S) domain-containing protein	0.0637895	0.185825	0.190478
AT1G03760	Prefoldin chaperone subunit family protein	-0.854128	-0.144921	0.635466			AT1G15020	quiescin-sulfhydryl oxidase 1	-0.720108	-0.348242	-1.17004			AT1G71697	choline kinase 1	0.407726	0.395383	1.53696
AT1G03820		1.00848	-0.0611238	-0.463333			AT1G15060	Uncharacterised conserved protein UCP031088, alpha/beta hydrolase	0.167789	0.292297	-0.220654			AT1G72020		0.000611316	-0.19218	-0.018277
AT1G03850	Glutaredoxin family protein	-1.31654	0.845164	1.5183			AT1G15140	FAD/NAD(P)-binding oxidoreductase	0.362101	-0.708825	-0.339005			AT1G72030	Acyl-CoA N-acyltransferases (NAT) superfamily protein	-0.0241812	-0.00918578	-1.36509
AT1G03860	prohibitin 2	-0.140241	0.231614	0.514499			AT1G15170	MATE efflux family protein	0.457724	-0.209989	1.3365			AT1G72190	D-isomer specific 2-hydroxyacid dehydrogenase family protein	-0.99023	-0.329705	-0.982132
AT1G03870	FASCICLIN-like arabinoogalactan 9	-1.88648	0.492077	-0.954598			AT1G15180	MATE efflux family protein	-0.253471	0.39151	-0.693022			AT1G72500		0.602813	-0.0752279	-0.552018
AT1G03900	non-intrinsic ABC protein 4	-0.156088	-0.127914	-0.245042			AT1G15250	Zinc-binding ribosomal protein family protein	-0.99686	0.125916	0.448309			AT1G73060	Low PSII Accumulation 3	-0.372622	-0.0845564	-0.182467
AT1G03905	P-loop containing nucleoside triphosphate hydrolases superfamily protein	0.452355	0.913712	1.14701			AT1G15290	Tetratricopeptide repeat (TPR)-like superfamily protein	-0.166817	1.00263	-0.839947			AT1G73080	PEP1 receptor 1	-0.161298	0.439532	2.56354
AT1G03910		-0.00297875	-0.306649	-0.0918945			AT1G15330	Cystathionine beta-synthase (CBS) protein	-0.210639	-0.209292	-0.565834			AT1G73920	alpha/beta-Hydrolases superfamily protein	0.460538	-0.193774	-1.05899
AT1G03930	dual specificity kinase 1	-0.635812	0.206809	-0.434113			AT1G15380	Lactoylglutathione lyase / glyoxalase I family protein	-0.848342	0.640997	-1.69626			AT1G74090	desulfo-glucosinolate sulfotransferase 18	0.76788	-0.311154	-0.859646
AT1G03950	vacuolar protein sorting-associated protein 2.3	0.173663	-0.818376	-0.0290811			AT1G15470	Transducin/WD40 repeat-like superfamily protein	-0.210077	-0.498765	-0.17143			AT1G74780	Nodulin-like / Major Facilitator Superfamily protein	0.721124	0.12231	-0.272822
AT1G03960	Calcium-binding EF hand family protein	1.08741	-0.85622	-0.578836			AT1G15730	Cobalamin biosynthesis CobW-like protein	0.0945884	-0.305813	-0.102941			AT1G74850	plastid transcriptionally active 2	0.123664	-0.526431	-0.641341
AT1G03970	G-box binding factor 4	-0.349751	-0.112802	-0.384971			AT1G15740	Leucine-rich repeat family protein	-0.688848	-0.22471	-1.17987			AT1G74860		0.480635	0.265818	-0.445306
AT1G04000		0.141601	-0.498367	-0.11382			AT1G15820	light harvesting complex photosystem II subunit 6	-0.879507	-0.021652	-0.565336			AT1G74930	Integrase-type DNA-binding superfamily protein	0.434628	-0.870186	-0.341751
AT1G04040	HAD superfamily, subfamily IIIB acid phosphatase	-1.51634	-0.265842	-1.55785			AT1G16190	Rad23 UV excision repair protein family	-0.133486	0.398404	-0.192052			AT1G75030	thaumatin-like protein 3	-0.462366	0.459588	0.781461
AT1G04050	homolog of SU(var)3-9 1	0.282416	-0.467054	-0.426558			AT1G16290		0.194675	-0.339206	-0.371775			AT1G75080	Brassinosteroid signalling positive regulator (BZR1) family protein	-0.854921	0.464077	-0.840622
AT1G04080	Tetratricopeptide repeat (TPR)-like superfamily protein	-0.156229	0.139617	0.351797			AT1G16560	Per1-like family protein	-0.531731	-0.908968	-0.26213			AT1G75170	Sec14p-like phosphatidylinositol transfer family protein	1.28633	0.0521962	1.6749
AT1G04110	Subtilase family protein	0.0103396	-0.344167	-1.11422			AT1G16570	UDP-Glycosyltransferase superfamily protein	-0.250246	-0.184911	-0.389947			AT1G75440	ubiquitin-conjugating enzyme 16	-0.22568	0.845184	1.57214
AT1G04120	multidrug resistance-associated protein 5	0.659736	-0.2682	-0.259279			AT1G16590	DNA-binding HORMA family protein	-1.06892	-0.400219	-0.576112			AT1G75760	ER lumen protein retaining receptor family protein	0.129631	-0.576664	-1.03315
AT1G04130	Tetratricopeptide repeat (TPR)-like superfamily protein	1.06511	0.545787	0.403304			AT1G16740	Ribosomal protein L20	-0.318236	-0.471866	0.113422			AT1G76240	Arabidopsis protein of unknown function (DUF241)	0.0107601	0.85002	-1.76735
AT1G04140	Transducin family protein / WD-40 repeat family protein	-0.200013	-0.145764	0.180679			AT1G16780	Inorganic H pyrophosphatase family protein	-0.503752	-0.529557	-0.772368			AT1G76300	snRNP core protein SMD3	-0.485895	-0.119426	0.850546
AT1G04150	C2 calcium/lipid-binding plant phosphoribosyltransferase family protein	0.178145	0.0547708	-0.403553			AT1G17110	ubiquitin-specific protease 15	0.0671935	0.128658	-0.374118			AT1G76380	DNA-binding bromodomain-containing protein	-0.22259	-0.0167618	-0.289111
AT1G04170	eukaryotic translation initiation factor 2 gamma subunit	-0.0138015	-0.0229611	0.380486			AT1G17120	cationic amino acid transporter 8	-0.16813	-0.294387	-0.498885			AT1G76390	ARM repeat superfamily protein	0.216011	-0.865157	0.536566
AT1G04190	Tetratricopeptide repeat (TPR)-like superfamily protein	0.00388556	-0.0309259	-0.0573093			AT1G17210	IAP-like protein 1	0.0263484	0.493428	-0.287684			AT1G76590	PLATZ transcription factor family protein	0.106531	2.08909	0.253253
AT1G04200		0.336008	-0.016316	0.624913			AT1G17220	Translation initiation factor 2, small GTP-binding protein	0.111536	0.31857	0.0853141			AT1G77000	RNI-like superfamily protein	0.297768	-0.347028	-1.05966
AT1G04230	Protein of unknown function (DUF2361)	-0.139116	0.221783	-0.314449			AT1G17440	Transcription initiation factor TFIID subunit A	-0.152876	-0.0253723	0.821157			AT1G77370	Glutaredoxin family protein	0.136012	-0.5357	0.467862
AT1G04240	AUX/IAA transcriptional regulator family protein	-0.550866	1.27282	-0.858005			AT1G17460	TRF-like 3	0.511331	-1.4899	0.143002			AT1G77500	Protein of unknown function (DUF630 and DUF632)	0.322564	2.16872	1.43681
AT1G04250	AUX/IAA transcriptional regulator family protein	0.33209	1.42226	-0.628294			AT1G17470	developmentally regulated G-protein 1	-0.253268	-0.254421	-0.168289			AT1G77510	PDI-like 1-2	0.230931	-0.838309	1.04583
AT1G04260	CAMV movement protein interacting protein 7	0.122972	-0.521019	0.306908			AT1G17500	ATPase E1-E2 type family protein / haloacid dehalogenase-like hydrolase family protein	-0.278056	-0.503662	0.0998227			AT1G77770	Protein of unknown function (DUF1644)	0.512583	-0.562595	0.412445
AT1G04270	cytosolic ribosomal protein S15	-0.023314	0.108977	0.182967			AT1G17690		0.145536	-0.148397	0.53632			AT1G77940	Ribosomal protein L7Ae/L30e/S12e/Gadd45 family protein	0.12725	0.297175	0.618572
AT1G04290	Thioesterase superfamily protein	-0.0045593	-0.152564	0.145492			AT1G17760	Tetratricopeptide repeat (TPR)-like superfamily protein	0.411703	-0.163094	-0.024269			AT1G78140	S-adenosyl-L-methionine-dependent methyltransferases superfamily protein	0.00197351	0.115503	0.00539278
AT1G04300	TRAF-like superfamily protein	0.0240758	-0.0950514	0.0756989			AT1G17880	basic transcription factor 3	-0.0976198	-0.0334008	0.306891			AT1G78150		-0.000634201	0.178412	-0.347441
AT1G04310	ethylene response sensor 2	-0.110634	-0.556914	0.231081			AT1G18040	cyclin-dependent kinase D1;3	0.315338	-0.0412946	-0.0628161			AT1G78510	solanesyl diphosphate synthase 1	1.42859	1.90647	0.171836
AT1G04340	HR-like lesion-inducing protein-related	-0.139236	-0.227567	0.156815			AT1G18070	Translation elongation factor EF1A/initiation factor IF2gamma family protein	0.353574	0.382851	0.418661			AT1G78680	gamma-glutamyl hydrolase 2	0.533002	-1.53923	-1.23793
AT1G04350	2-oxoglutarate (2OG) and Fe(II)-dependent oxygenase superfamily protein	0.245323	0.297118	-0.344359			AT1G18270	ketose-bisphosphate aldolase class-II family protein	-0.385699	-0.267831	-0.874716			AT1G79040	photosystem II subunit R	-0.0139087	-0.07414	-0.258536
AT1G04400	cryptochrome 2	-0.838129	-0.42152	-0.822711			AT1G18330	Homeodomain-like superfamily protein	0.545781	1.02325	-1.4813			AT1G79150	binding	0.298997	-0.247524	1.22078
AT1G04410	Lactate/malate dehydrogenase family protein	-0.225489	-0.430129	-0.250148			AT1G18400	BR enhanced expression 1	-0.0731822	0.457795	-0.673949			AT1G79520	Cation efflux family protein	0.495038	0.9617	0.599877
AT1G04420	NAD(P)-linked oxidoreductase superfamily protein	-0.444929	-0.23657	-0.303432			AT1G18460	alpha/beta-Hydrolases superfamily protein	0.697899	1.22783	-0.551095			AT1G79530	glyceraldehyde-3-phosphate dehydrogenase of plastid 1	0.284276	0.569532	0.632096
AT1G04430	S-adenosyl-L-methionine-dependent methyltransferases superfamily protein	-0.991944	0.391821	-1.46457			AT1G18500	methylthioalkylmalate synthase-like 4	-0.0473929	-0.0508747	0.112676			AT1G79950		-0.169266	-0.336069	0.171036
AT1G04440	casein kinase like 13	0.143378	-0.405312	-0.178917			AT1G18610	Galactose oxidase/kelch repeat superfamily protein	-0.161573	0.253501	-1.11194			AT2G01150	RING-H2 finger protein 2B	-0.0455443	0.893895	-0.955446
AT1G04480	Ribosomal protein L14p/L23e family protein	0.181282	0.243715	0.513433			AT1G18710	myb domain protein 47	-0.0937885	0.081063	-1.13654			AT2G01420	Auxin efflux carrier family protein	-1.20409	-0.193152	-1.23126
AT1G04510	MOS4-associated complex 3A	0.20132	0.033556	0.298046			AT1G18740	Protein of unknown function (DUF793)	-0.121176	3.48357	-0.179366			AT2G02160	CCCH-type zinc finger family protein	-0.66829	-0.00983374	-0.0286062
AT1G04520	plasmodesmata-located protein 2	0.0578038	0.850553	-0.662334			AT1G18900	Pentatricopeptide repeat (PPR) superfamily protein	0.604825	1.24205	1.82891			AT2G02560	cullin-associated and neddylation dissociated	0.224398	-0.194452	0.0328508
AT1G04530	Tetratricopeptide repeat (TPR)-like superfamily protein	-0.419105	1.3185	0.272659			AT1G19000	Homeodomain-like superfamily protein	-0.149515	0.170432	-1.03622			AT2G02800	protein kinase 2B	0.0332037	0.607234	0.185807
AT1G04550	AUX/IAA transcriptional regulator family protein	-0.177479	0.87492	-0.525091			AT1G19020		-0.805779	4.03213	7.3284			AT2G02930	glutathione S-transferase F3	-0.619996	0.330985	1.96549
AT1G04590		0.0827375	0.249539	0.0608059			AT1G19025	DNA repair metallo-beta-lactamase family protein	-0.184594	0.425379	1.15797			AT2G03820	nonsense-mediated mRNA decay NMD3 family protein	-0.194812	0.24973	0.896528
AT1G04620	coenzyme F420 hydrogenase family / dehydrogenase, beta subunit family	-0.384992	-1.12035	0.129538			AT1G19050	response regulator 7	-0.899037	2.73306	0.861202			AT2G04350	AMP-dependent synthetase and ligase family protein	1.88379	-0.0193135	0.772655
AT1G04640	lipoyltransferase 2	-0.305638	-0.496592	-1.20214			AT1G19080	GINS complex protein	-0.504594	-0.0947966	-0.605411			AT2G04400	Aldolase-type TIM barrel family protein	-0.0375604	-0.160812	2.35256
AT1G04680	Pectin lyase-like superfamily protein	0.525695	0.311516	-0.946191			AT1G19110	inter-alpha-trypsin inhibitor heavy chain-related	-0.747749	0.402661	-0.129046			AT2G14740	vaculolar sorting receptor 3	0.00285635	-0.314015	0.256751
AT1G04690	potassium channel beta subunit 1	0.264441	-0.692966	-0.161853			AT1G19140		0.851304	1.36655	0.681941			AT2G15960		-0.953479	-0.963723	-1.84465
AT1G04700		-0.780785	-0.00866486	-0.417506			AT1G19150	photosystem I light harvesting complex gene 6	0.154986	-0.00808826	-0.981709			AT2G16600	rotamase CYP 3	-0.540022	-1.03615	-0.362981
AT1G04710	peroxisomal 3-ketoacyl-CoA thiolase 4	-0.0695391	-0.123082	0.0407745			AT1G19220	auxin response factor 19	0.162374	0.309664	-1.40849			AT2G17680	Arabidopsis protein of unknown function (DUF241)	0.153934	-0.279848	-0.398294
AT1G04730	P-loop containing nucleoside triphosphate hydrolases superfamily protein	-0.0547533	-0.584536	0.0128583			AT1G19310	RING/U-box superfamily protein	-0.625758	-0.84842	-0.120782			AT2G17870	cold shock domain protein 3	0.196989	0.318501	0.894048
AT1G04750	vesicle-associated membrane protein 721	-0.114954	-0.686295	0.253923			AT1G19610	Arabidopsis defensin-like protein	-1.31748	-0.260009	0.541292			AT2G18170	MAP kinase 7	0.684462	-2.19029	-0.585669
AT1G04760	vesicle-associated membrane protein 726	-0.202076	-0.996233	-0.544534			AT1G19660	Wound-responsive family protein	-0.513524	-0.839744	-1.21025			AT2G18790	phytochrome B	0.462556	0.334773	-0.0968281
AT1G04770	Tetratricopeptide repeat (TPR)-like superfamily protein	0.848018	-2.47788	0.205389			AT1G19670	chlorophyllase 1	-1.36693	-2.1592	0.0193899			AT2G19310	HSP20-like chaperones superfamily protein	0.978207	-0.457242	1.06447
AT1G04780	Ankyrin repeat family protein	-0.0605151	0.0463333	0.686803			AT1G19710	UDP-Glycosyltransferase superfamily protein	-0.915665	-0.740708	0.263592			AT2G19580	tetraspanin2	0.0199152	0.419255	-0.4413
AT1G04790	RING/U-box superfamily protein	-0.17845	-0.00385061	-0.495333			AT1G19720	Pentatricopeptide repeat (PPR-like) superfamily protein	0.0790183	0.499163	-0.489866			AT2G20370	Exostosin family protein	0.24541	0.455264	0.1009
AT1G04800	glycine-rich protein	-1.55102	-0.426206	-0.549085			AT1G19730	Thioredoxin superfamily protein	-0.364161	-0.37374	-0.342506			AT2G21300	ATP binding microtubule motor family protein	0.0236642	0.360984	-0.848794
AT1G04810	26S proteasome regulatory complex, non-ATPase subcomplex, Rpn2/Psmd1 subunit	0.0180767	-0.177705	0.71604			AT1G19860	Zinc finger C-x8-C-x5-C-x3-H type family protein	0.754301	-0.311271	0.103004			AT2G21430	Papain family cysteine protease	-0.136826	-0.81759	-0.611019
AT1G04820	tubulin alpha-4 chain	-0.108522	-0.369942	-0.258426			AT1G19880	Regulator of chromosome condensation (RCC1) family protein	0.521731	0.0545777	-0.261889			AT2G22010	related to KPC1	0.176851	0.697512	1.36083
AT1G04830	Ypt/Rab-GAP domain of gyp1p superfamily protein	0.062058	-0.20587	-0.286093			AT1G19920	Pseudouridine synthase/archaeosine transglycosylase-like family protein	-0.0214469	0.751427	-0.0245811			AT2G22240	myo-inositol-1-phosphate synthase 2	2.68222	1.74296	-0.135108
AT1G04850	ubiquitin-associated (UBA)/TS-N domain-containing protein	0.480948	-0.068873	0.0196469			AT1G19970	ER lumen protein retaining receptor family protein	1.32937	0.0207586	0.10215			AT2G22770	basic helix-loop-helix (bHLH) DNA-binding superfamily protein	-0.71687	-1.07575	-0.170968
AT1G04860	ubiquitin-specific protease 2	0.157128	0.307878	0.188857			AT1G19980	cytomatrix protein-related	0.510994	-0.506812	0.366826			AT2G24150	heptahelical protein 3	-0.310243	-0.343528	-0.779745
AT1G04870	protein arginine methyltransferase 10	-0.43321	0.16073	0.771008			AT1G20070		1.23705	1.2792	-1.09637			AT2G24360	Protein kinase superfamily protein	-0.335996	0.000484641	1.09082
AT1G04900	Protein of unknown function (DUF185)	0.183417	-0.231789	0.305113			AT1G20100		-0.195499	1.38288	0.357618			AT2G25540	cellulose synthase 10	-0.194122	0.0692224	-0.453268
AT1G04910	O-fucosyltransferase family protein	-0.334401	-0.312472	-0.352928			AT1G20110	RING/FYVE/PHD zinc finger superfamily protein	0.192168	-0.39516	0.309849			AT2G25880	ataurora2	0.699245	-0.304053	-0.0956444
AT1G04950	TATA BOX ASSOCIATED FACTOR II 59	-0.238111	-0.388796	-0.344321			AT1G20200	PAM domain (PCI/PINT associated module) protein	0.286704	0.0254041	0.541416			AT2G26570	Plant protein of unknown function (DUF827)	0.368469	-0.199124	-0.83986
AT1G04960	Protein of unknown function (DUF1664)	0.0399645	-0.324914	0.702725			AT1G20340	Cupredoxin superfamily protein	-0.265362	-0.0178077	-0.146529			AT2G28470	beta-galactosidase 8	0.27124	-0.0783797	-1.0183
AT1G04970	lipid-binding serum glycoprotein family protein	0.111256	-0.554282	0.134835			AT1G20450	Dehydrin family protein	0.541039	3.38539	-0.808622			AT2G29510	Protein of unknown function (DUF3527)	-0.420948	0.723145	-0.338192
AT1G04980	PDI-like 2-2	0.693026	0.0644351	1.35984			AT1G20630	catalase 1	-0.327194	-0.613223	-1.29378			AT2G30360	SOS3-interacting protein 4	0.191281	-0.0390171	1.1974
AT1G04985		-0.322724	0.214491	0.382823			AT1G20696	high mobility group B3	-0.490076	-0.218496	-0.661262			AT2G30570	photosystem II reaction center W	-0.133902	-0.196428	-0.344155
AT1G04990	Zinc finger C-x8-C-x5-C-x3-H type family protein	0.247177	-0.530095	-0.18717			AT1G20770		-0.288755	-0.357222	0.339361			AT2G31820	Ankyrin repeat family protein	-0.191718	0.915689	0.569886
AT1G05000	Phosphotyrosine protein phosphatases superfamily protein	-0.769724	0.565148	1.20703			AT1G20810	FKBP-like peptidyl-prolyl cis-trans isomerase family protein	-0.515148	-0.114007	-0.566392			AT2G32020	Acyl-CoA N-acyltransferases (NAT) superfamily protein	-0.0581516	0.0665152	4.49276
AT1G05010	ethylene-forming enzyme	-1.09575	0.0280008	0.917082			AT1G20830	multiple chloroplast division site 1	-0.181398	0.150602	-0.319212			AT2G33330	plasmodesmata-located protein 3	-0.656879	-0.208612	-1.08531
AT1G05020	ENTH/ANTH/VHS superfamily protein	-0.344281	0.228995	0.867127			AT1G20870		0.537722	-0.30527	-0.878102			AT2G34590	Transketolase family protein	-0.540709	0.040338	-0.625962
AT1G05030	Major facilitator superfamily protein	0.261899	-0.75103	-0.452415			AT1G20890		0.416073	-0.0226735	-0.455754			AT2G34620	Mitochondrial transcription termination factor family protein	-0.859522	-0.70136	-1.56181
AT1G05050		0.163516	0.0615977	0.0696134			AT1G20960	U5 small nuclear ribonucleoprotein helicase, putative	-0.0677872	-0.106479	0.232537			AT2G35260		-0.836645	0.0469838	-1.34062
AT1G05060		-0.0597507	-0.558889	0.196308			AT1G21000	PLATZ transcription factor family protein	-0.298924	2.91656	0.0720698			AT2G36390	starch branching enzyme 2.1	0.0135011	-0.822209	-1.05145
AT1G05070	Protein of unknown function (DUF1068)	0.516203	0.216447	-0.54791			AT1G21050	Protein of unknown function, DUF617	-1.16626	2.58874	-0.117732			AT2G36580	Pyruvate kinase family protein	-0.156639	-0.0756617	0.705276
AT1G05090	dentin sialophosphoprotein-related	-0.751704	-0.482842	-0.0916819			AT1G21080	DNAJ heat shock N-terminal domain-containing protein	0.210959	0.567451	-0.193533			AT2G36630	Sulfite exporter TauE/SafE family protein	1.12047	1.57407	-0.0741016
AT1G05120	Helicase protein with RING/U-box domain	0.0692118	-0.401163	-0.16325			AT1G21110	O-methyltransferase family protein	-0.733567	3.52546	7.24705			AT2G37550	ARF-GAP domain 7	-0.403864	-0.0362619	-0.0325884
AT1G05130		-0.23114	-0.960051	-0.327017			AT1G21370		0.00189351	-0.376721	1.24715			AT2G37560	origin recognition complex second largest subunit 2	0.0988092	-0.506505	-0.079863
AT1G05140	Peptidase M50 family protein	0.605588	-0.337529	-0.54786			AT1G21390	embryo defective 2170	0.359029	0.554779	0.611372			AT2G37585	Core-2/I-branching beta-1,6-N-acetylglucosaminyltransferase family protein	0.32834	-0.171281	-1.0796
AT1G05150	Calcium-binding tetratricopeptide family protein	-0.872245	-0.361069	-0.427332			AT1G21410	F-box/RNI-like superfamily protein	0.817593	1.1169	-1.28212			AT2G38000	chaperone protein dnaJ-related	0.110214	-0.194368	0.0677037
AT1G05180	NAD(P)-binding Rossmann-fold superfamily protein	-0.261117	-0.575007	0.575481			AT1G21440	Phosphoenolpyruvate carboxylase family protein	0.253938	-0.295048	-1.52602			AT2G38740	Haloacid dehalogenase-like hydrolase (HAD) superfamily protein	1.02666	0.629807	0.783404
AT1G05190	Ribosomal protein L6 family	-0.497822	-0.195527	-0.335031			AT1G21670		0.318743	0.408564	-0.00582338			AT2G38905	Low temperature and salt responsive protein family	0.9645	-0.0201076	0.460464
AT1G05205		-0.351835	-0.517151	-0.474318			AT1G21680	DPP6 N-terminal domain-like protein	0.328536	-1.38741	-1.72848			AT2G39350	ABC-2 type transporter family protein	1.46994	0.59481	0.434274
AT1G05230	homeodomain GLABROUS 2	0.075925	-0.00587315	-0.474314			AT1G21750	PDI-like 1-1	-0.14531	-1.47957	0.169508			AT2G40830	RING-H2 finger C1A	0.177875	-0.301299	0.304801
AT1G05270	TraB family protein	0.328107	-0.0324762	-0.1686			AT1G21770	Acyl-CoA N-acyltransferases (NAT) superfamily protein	-0.494584	-0.754192	0.0954592			AT2G41250	Haloacid dehalogenase-like hydrolase (HAD) superfamily protein	0.228136	3.13789	-1.11939
AT1G05320		-0.221396	-0.53881	-0.777155			AT1G21780	BTB/POZ domain-containing protein	0.150629	-0.43675	-0.227286			AT2G41430	dehydration-induced protein (ERD15)	-0.527912	0.0984809	0.0143146
AT1G05340		1.95091	1.1796	2.62151			AT1G21790	TRAM, LAG1 and CLN8 (TLC) lipid-sensing domain containing protein	-0.134613	0.916541	-0.794318			AT2G41710	Integrase-type DNA-binding superfamily protein	-0.771436	-0.250786	0.108388
AT1G05350	NAD(P)-binding Rossmann-fold superfamily protein	-0.0418415	-0.205355	0.620673			AT1G22070	TGA1A-related gene 3	-0.444868	-0.290727	0.937746			AT2G41900	CCCH-type zinc finger protein with ARM repeat domain	0.711731	0.31835	0.299623
AT1G05360		0.48643	-0.304855	0.259836			AT1G22160	Protein of unknown function (DUF581)	0.148132	0.0730124	-1.17521			AT2G42540	cold-regulated 15a	0.891079	2.61827	1.17338
AT1G05380	Acyl-CoA N-acyltransferase with RING/FYVE/PHD-type zinc finger protein	-0.160436	-0.0523051	0.493169			AT1G22180	Sec14p-like phosphatidylinositol transfer family protein	0.0921054	-0.531773	2.25183			AT2G42790	citrate synthase 3	0.156608	-1.23104	-0.936427
AT1G05385	photosystem II 11 kDa protein-related	-0.38971	-0.595031	-0.408765			AT1G22270	Trm112p-like protein	-0.261353	0.562417	0.360893			AT2G43010	phytochrome interacting factor 4	-0.706309	-0.595955	-1.46779
AT1G05410	Protein of unknown function (DUF1423)	-0.525559	0.315573	-0.37876			AT1G22310	methyl-CPG-binding domain 8	-1.06773	0.411881	-0.513861			AT2G43240	Nucleotide-sugar transporter family protein	0.370742	0.0144926	0.325472
AT1G05430		0.0932707	-0.451368	-0.626606			AT1G22370	UDP-glucosyl transferase 85A5	1.29289	-2.45781	-1.22682			AT2G43320	S-adenosyl-L-methionine-dependent methyltransferases superfamily protein	0.377275	0.580097	1.05445
AT1G05500	Calcium-dependent lipid-binding (CaLB domain) family protein	-0.00612209	-0.265492	-0.274384			AT1G22380	UDP-glucosyl transferase 85A3	-0.0351721	-0.104577	-0.414479			AT2G43330	inositol transporter 1	0.410592	0.822946	-0.957307
AT1G05520	Sec23/Sec24 protein transport family protein	-0.087526	-0.176446	-0.129465			AT1G22510	RING/U-box protein with domain of unknown function (DUF 1232)	0.0668161	0.525114	0.699744			AT2G43500	Plant regulator RWP-RK family protein	0.578599	1.51648	-0.774516
AT1G05540	Protein of unknown function (DUF295)	0.204589	0.276374	-0.595664			AT1G22640	myb domain protein 3	-0.31018	-0.796028	-1.71008			AT2G44440	Emsy N Terminus (ENT) domain-containing protein	0.147502	-0.47711	-0.273774
AT1G05560	UDP-glucosyltransferase 75B1	1.97593	-2.03087	-0.396697			AT1G22650	Plant neutral invertase family protein	-0.624646	1.07285	1.8835			AT2G44660	ALG6, ALG8 glycosyltransferase family	0.305975	-0.763902	-0.280858
AT1G05570	callose synthase 1	-0.137702	-0.710668	-0.2697			AT1G22660	Polynucleotide adenylyltransferase family protein	0.22661	-0.255928	-0.370178			AT2G44920	Tetratricopeptide repeat (TPR)-like superfamily protein	-0.436957	-0.280556	-0.66626
AT1G05575		-0.486715	0.357285	5.01312			AT1G22710	sucrose-proton symporter 2	1.43752	-0.0300368	-0.106799			AT2G45950	SKP1-like 20	1.01506	0.219482	0.140106
AT1G05590	beta-hexosaminidase 2	-0.20942	-0.101583	-0.242716			AT1G22750		0.999547	0.404145	-0.213434			AT2G45980		-0.202828	0.395269	-0.213912
AT1G05620	uridine-ribohydrolase 2	-0.224562	-0.921489	-0.51421			AT1G22850	SNARE associated Golgi protein family	0.588782	0.677128	-0.091815			AT2G45990		0.177754	0.114857	-0.377361
AT1G05630	Endonuclease/exonuclease/phosphatase family protein	0.278577	0.0829412	0.484134			AT1G22860	Vacuolar sorting protein 39	-0.751623	-0.949497	-0.48632			AT2G46550		-0.815514	-0.830031	-1.07966
AT1G05680	Uridine diphosphate glycosyltransferase 74E2	1.64435	-2.87229	5.75097			AT1G22940	thiamin biosynthesis protein, putative	-0.627427	-0.350379	-0.593048			AT2G46790	pseudo-response regulator 9	1.8311	4.76336	-1.12818
AT1G05690	BTB and TAZ domain protein 3	-0.0300292	1.36182	-1.4702			AT1G23190	Phosphoglucomutase/phosphomannomutase family protein	0.527001	-0.145193	-0.174679			AT2G46800	zinc transporter of Arabidopsis thaliana	0.889776	0.366859	-0.212382
AT1G05710	basic helix-loop-helix (bHLH) DNA-binding superfamily protein	0.0454034	1.00355	1.41621			AT1G23205	Plant invertase/pectin methylesterase inhibitor superfamily protein	1.15108	-0.868104	-0.951404			AT2G47400	CP12 domain-containing protein 1	-0.288544	-0.328032	-0.483446
AT1G05720	selenoprotein family protein	-0.904581	-0.602046	-0.778276			AT1G23310	glutamate:glyoxylate aminotransferase	-0.294225	0.429759	-0.272573			AT2G47760	asparagine-linked glycosylation 3	-0.669306	-0.627693	-0.17109
AT1G05790	lipase class 3 family protein	-0.364266	-0.525176	-0.361394			AT1G23360		0.268479	-0.854018	-0.449004			AT3G01060		0.245648	1.85457	0.610291
AT1G05805	basic helix-loop-helix (bHLH) DNA-binding superfamily protein	-1.04998	0.288385	-1.23697			AT1G23440	Peptidase C15, pyroglutamyl peptidase I-like	0.157309	-0.205826	0.457904			AT3G01510	like SEX4 1	0.524175	-0.764083	-0.736044
AT1G05810	RAB GTPase homolog A5E	-1.40584	0.0999958	-1.17483			AT1G23550	similar to RCD one 2	0.996929	1.6275	2.92367			AT3G02230	reversibly glycosylated polypeptide 1	0.37912	0.714137	1.08262
AT1G05840	Eukaryotic aspartyl protease family protein	-0.99905	0.351623	-0.565969			AT1G23710	Protein of unknown function (DUF1645)	0.506807	1.5984	2.82019			AT3G02380	CONSTANS-like 2	-0.893827	5.07981	-0.789591
AT1G05850	Chitinase family protein	-0.096727	-0.247867	-0.936228			AT1G23740	Oxidoreductase, zinc-binding dehydrogenase family protein	0.852698	1.14261	-0.139441			AT3G03150		-0.148264	-0.681238	-1.85988
AT1G05890	RING/U-box superfamily protein	-0.873179	-0.547455	-0.090566			AT1G23750	Nucleic acid-binding, OB-fold-like protein	-0.02833	-0.569201	-0.788157			AT3G03160		0.281976	-0.0504065	0.383667
AT1G05940	cationic amino acid transporter 9	0.355656	-0.309066	0.0324244			AT1G23830		-0.181718	-0.727809	1.32094			AT3G04670	WRKY DNA-binding protein 39	-0.193468	0.432715	0.997602
AT1G05960	ARM repeat superfamily protein	0.185867	-0.625296	0.128061			AT1G23860	RS-containing zinc finger protein 21	-0.104991	-0.142221	-0.327796			AT3G04860	Plant protein of unknown function (DUF868)	-0.351567	-0.331022	-1.39665
AT1G06000	UDP-Glycosyltransferase superfamily protein	3.26153	1.65781	0.948059			AT1G24440	RING/U-box superfamily protein	0.00161516	-1.33642	0.0516675			AT3G05840	Protein kinase superfamily protein	0.00389739	0.239379	0.715849
AT1G06010		-0.507992	-0.27034	0.216226			AT1G25275		-1.08704	-1.52367	0.0996576			AT3G06030	NPK1-related protein kinase 3	0.34217	-0.36205	-0.696409
AT1G06040	B-box zinc finger family protein	0.836118	0.558238	-0.792348			AT1G25350	glutamine-tRNA ligase, putative / glutaminyl-tRNA synthetase, putative / GlnRS, putative	0.222287	0.193511	0.424283			AT3G06750	hydroxyproline-rich glycoprotein family protein	-0.780576	1.35083	-1.37197
AT1G06050	Protein of unknown function (DUF1336)	0.411477	-0.0284244	1.22775			AT1G25375	Metallo-hydrolase/oxidoreductase superfamily protein	-0.275879	-0.0948313	-0.591227			AT3G06780	glycine-rich protein	-0.00384142	-0.583842	0.176865
AT1G06060	LisH and RanBPM domains containing protein	-0.184191	-0.0310992	-0.268261			AT1G25520	Uncharacterized protein family (UPF0016)	0.661824	0.353442	0.14849			AT3G07260		-1.3319	-0.860583	-1.15337
AT1G06070	Basic-leucine zipper (bZIP) transcription factor family protein	-0.0290186	-0.681195	-0.0895143			AT1G25560	AP2/B3 transcription factor family protein	-1.378	0.446269	0.840856			AT3G07350	Protein of unknown function (DUF506)	-1.50711	-1.01955	-0.693945
AT1G06080	delta 9 desaturase 1	-0.933477	-0.321224	-1.27937			AT1G25570	Di-glucose binding protein with Leucine-rich repeat domain	0.0912603	-0.169505	-0.225441			AT3G08630	Protein of unknown function (DUF3411)	0.340582	0.111791	-0.0777275
AT1G06100	Fatty acid desaturase family protein	0.475707	-0.456562	-0.602275			AT1G26100	Cytochrome b561/ferric reductase transmembrane protein family	-0.283243	-0.399837	-0.612731			AT3G08730	protein-serine kinase 1	1.27881	0.884399	0.240532
AT1G06110	SKP1/ASK-interacting protein 16	-0.496098	-0.428613	-0.812646			AT1G26150	proline-rich extensin-like receptor kinase 10	0.203459	-0.198307	-0.734258			AT3G08890	Protein of unknown function, DUF538	-0.121914	-0.379833	-1.11135
AT1G06130	glyoxalase 2-4	0.107975	0.101161	0.314606			AT1G26270	Phosphatidylinositol 3- and 4-kinase family protein	-0.513842	0.671911	0.795828			AT3G10090	Nucleic acid-binding, OB-fold-like protein	-0.450715	0.350372	0.160379
AT1G06150	basic helix-loop-helix (bHLH) DNA-binding superfamily protein	-0.339365	-0.42414	0.17095			AT1G26665	Mediator complex, subunit Med10	-1.34636	-2.11819	-1.09014			AT3G10160	DHFS-FPGS homolog C	-0.0175961	-0.469031	-0.429139
AT1G06180	myb domain protein 13	1.87822	-0.565691	0.285672			AT1G26670	Vesicle transport v-SNARE family protein	-0.742763	-0.681574	-0.845404			AT3G10260	Reticulon family protein	-0.345709	-0.554095	-0.0494539
AT1G06190	Rho termination factor	-0.14966	-0.431868	-0.454215			AT1G26690	emp24/gp25L/p24 family/GOLD family protein	0.151216	-0.61879	1.18421			AT3G10330	Cyclin-like family protein	0.108521	-0.263343	-0.0242344
AT1G06200	Peptidase S24/S26A/S26B/S26C family protein	0.0410055	-0.47968	-0.16626			AT1G26795	Plant self-incompatibility protein S1 family	0.731957	-0.241008	-0.247483			AT3G10340	phenylalanine ammonia-lyase 4	2.20354	0.200762	-0.213485
AT1G06210	ENTH/VHS/GAT family protein	0.95229	-0.0772608	0.716162			AT1G26800	RING/U-box superfamily protein	0.0661795	-0.86575	0.0911106			AT3G10410	SERINE CARBOXYPEPTIDASE-LIKE 49	0.386756	-2.19946	-1.11461
AT1G06220	Ribosomal protein S5/Elongation factor G/III/V family protein	-0.0913091	0.138633	0.533713			AT1G26930	Galactose oxidase/kelch repeat superfamily protein	-0.679687	-0.647344	-0.958244			AT3G10500	NAC domain containing protein 53	0.578985	-0.184246	2.43645
AT1G06230	global transcription factor group E4	0.404821	0.523283	0.533012			AT1G27000	Protein of unknown function (DUF1664)	-0.0442492	0.185239	-0.0336416			AT3G11490	rac GTPase activating protein	0.552728	0.894525	-0.798532
AT1G06240		0.0755994	-0.121144	-0.686813			AT1G27150	Tetratricopeptide repeat (TPR)-like superfamily protein	-0.489381	-0.397185	-1.22153			AT3G11670	UDP-Glycosyltransferase superfamily protein	-0.0500924	1.55564	-0.595683
AT1G06250	alpha/beta-Hydrolases superfamily protein	0.345103	0.2367	-0.530515			AT1G27300		-0.631696	-0.343267	-0.606755			AT3G11700	FASCICLIN-like arabinogalactan protein 18 precursor	0.0234839	0.312293	-0.476395
AT1G06290	acyl-CoA oxidase 3	0.0792931	-0.221385	0.300305			AT1G27310	nuclear transport factor 2A	-0.421106	-0.477921	-0.1563			AT3G11910	ubiquitin-specific protease 13	-0.339699	-0.373608	-0.360735
AT1G06350	Fatty acid desaturase family protein	-0.571	-0.325601	-1.05757			AT1G27320	histidine kinase 3	0.0735993	-0.00729386	-0.720961			AT3G12180	Cornichon family protein	0.303249	-0.503773	-0.121644
AT1G06380	Ribosomal protein L1p/L10e family	-0.0217931	0.179484	0.991685			AT1G27330	Ribosome associated membrane protein RAMP4	-0.188888	-0.794261	1.04754			AT3G12300		0.105184	-0.0257412	-0.056338
AT1G06390	GSK3/SHAGGY-like protein kinase 1	-0.205393	0.324197	-0.0239888			AT1G27600	Nucleotide-diphospho-sugar transferases superfamily protein	-0.562545	-0.232453	-0.140555			AT3G12320		0.448435	5.41959	-0.689193
AT1G06400	Ras-related small GTP-binding family protein	-0.00428493	0.269058	-0.464204			AT1G27730	salt tolerance zinc finger	0.273676	6.21611	5.53257			AT3G12480	nuclear factor Y, subunit C11	0.0635343	-0.275728	-0.20404
AT1G06410	trehalose-phosphatase/synthase 7	-0.135998	0.366287	-0.00287428			AT1G27760	interferon-related developmental regulator family protein / IFRD protein family	0.356634	1.18481	1.22264			AT3G12750	zinc transporter 1 precursor	0.232862	-0.0344595	-0.204758
AT1G06430	FTSH protease 8	1.60558	1.19589	0.98208			AT1G27840	Transducin/WD40 repeat-like superfamily protein	-0.345614	-0.628977	-0.592987			AT3G12760		-0.121822	0.0523225	0.366843
AT1G06450	Polynucleotidyl transferase, ribonuclease H-like superfamily protein	0.767914	0.602547	0.309966			AT1G27930	Protein of unknown function (DUF579)	0.840165	0.340403	-0.0111614			AT3G12920	SBP (S-ribonuclease binding protein) family protein	-0.522494	-0.319248	-0.55773
AT1G06460	alpha-crystallin domain 32.1	-0.185286	-1.74404	-1.61076			AT1G28330	dormancy-associated protein-like 1	-2.38588	-1.59095	-1.85977			AT3G13110	serine acetyltransferase 2;2	-0.142113	0.534347	1.31616
AT1G06470	Nucleotide/sugar transporter family protein	-0.572152	-0.819063	-0.501879			AT1G28370	ERF domain protein 11	-0.278192	2.21039	2.66217			AT3G13720	PRA1 (Prenylated rab acceptor) family protein	-0.115475	-0.596072	-1.10717
AT1G06490	glucan synthase-like 7	0.0582805	-0.347157	-0.230421			AT1G28390	Protein kinase superfamily protein	-0.63145	-0.238077	0.809736			AT3G13740	Ribonuclease III family protein	-0.496678	-0.072081	-0.805303
AT1G06500		-0.393022	-0.353778	-0.690791			AT1G28395		0.0719327	0.413736	0.558509			AT3G13870	Root hair defective 3 GTP-binding protein (RHD3)	0.67082	-0.00635915	-0.13442
AT1G06510		-0.061619	0.0552446	-0.474275			AT1G28490	syntaxin of plants 61	-0.531295	-0.312245	-0.270967			AT3G13880	Tetratricopeptide repeat (TPR)-like superfamily protein	0.319675	-0.492598	-0.342525
AT1G06530	Tropomyosin-related	0.212647	-0.361904	0.815494			AT1G28540		-0.158087	-0.346006	0.0826928			AT3G13980		-1.19609	-0.791572	-1.58858
AT1G06550	ATP-dependent caseinolytic (Clp) protease/crotonase family protein	0.610156	0.518026	1.21608			AT1G28960	nudix hydrolase homolog 15	0.0581881	-0.235769	-0.410661			AT3G14150	Aldolase-type TIM barrel family protein	-1.12358	-1.634	-0.539538
AT1G06560	NOL1/NOP2/sun family protein	0.0656698	-0.509914	0.0575826			AT1G29060	Target SNARE coiled-coil domain protein	0.174349	-0.525593	0.589949			AT3G14180	sequence-specific DNA binding transcription factors	0.0151065	-0.507533	-0.165809
AT1G06570	phytoene desaturation 1	0.336289	1.70011	-0.509849			AT1G29230	CBL-interacting protein kinase 18	0.758147	-0.370043	-0.197894			AT3G14440	nine-cis-epoxycarotenoid dioxygenase 3	0.821473	3.57546	0.421624
AT1G06620	2-oxoglutarate (2OG) and Fe(II)-dependent oxygenase superfamily protein	-0.566276	-0.477543	1.53029			AT1G29310	SecY protein transport family protein	-0.142724	-0.473866	0.443641			AT3G14890	phosphoesterase	0.0882813	0.309472	-0.514696
AT1G06630	F-box/RNI-like superfamily protein	-0.0436525	-0.645761	-0.049753			AT1G29390	cold regulated 314 thylakoid membrane 2	0.206531	-1.1427	-1.35938			AT3G14990	Class I glutamine amidotransferase-like superfamily protein	-0.0964206	-0.726771	1.61485
AT1G06640	2-oxoglutarate (2OG) and Fe(II)-dependent oxygenase superfamily protein	-0.218139	-0.515195	-0.456584			AT1G29395	COLD REGULATED 314 INNER MEMBRANE 1	-0.698996	-0.777405	-2.24184			AT3G15210	ethylene responsive element binding factor 4	0.459924	3.51686	1.91221
AT1G06650	2-oxoglutarate (2OG) and Fe(II)-dependent oxygenase superfamily protein	0.23546	-0.134264	-0.0643838			AT1G29970	60S ribosomal protein L18A-1	-0.419091	0.330635	0.426389			AT3G15290	3-hydroxyacyl-CoA dehydrogenase family protein	-0.136668	-0.488005	-0.780034
AT1G06670	nuclear DEIH-boxhelicase	0.478584	0.122057	0.817317			AT1G30110	nudix hydrolase homolog 25	-0.518027	0.0259706	-0.395242			AT3G15430	Regulator of chromosome condensation (RCC1) family protein	0.581641	-0.0837348	0.618646
AT1G06680	photosystem II subunit P-1	-0.199644	-0.272406	-0.271852			AT1G30120	pyruvate dehydrogenase E1 beta	0.161302	0.0894197	-0.556579			AT3G15540	indole-3-acetic acid inducible 19	0.512543	1.72196	-0.571226
AT1G06690	NAD(P)-linked oxidoreductase superfamily protein	0.789931	0.611305	1.04595			AT1G30130		0.275293	-0.324206	-0.615717			AT3G15790	methyl-CPG-binding domain 11	0.971457	0.411522	-0.527849
AT1G06700	Protein kinase superfamily protein	-0.583778	-0.434301	-0.250808			AT1G30290	Tetratricopeptide repeat (TPR)-like superfamily protein	-0.464503	-0.321628	0.118432			AT3G16140	photosystem I subunit H-1	-0.520368	-0.184301	-0.427068
AT1G06720	P-loop containing nucleoside triphosphate hydrolases superfamily protein	-0.347496	-0.171757	1.48459			AT1G30300	Metallo-hydrolase/oxidoreductase superfamily protein	0.358735	-0.425128	0.0414628			AT3G16910	acyl-activating enzyme 7	0.879265	0.93159	0.635197
AT1G06730	pfkB-like carbohydrate kinase family protein	0.193375	-0.206812	0.11733			AT1G30520	acyl-activating enzyme 14	-0.248891	-0.210788	-1.00075			AT3G17040	high chlorophyll fluorescent 107	0.357318	0.211924	-0.632799
AT1G06760	winged-helix DNA-binding transcription factor family protein	-0.91239	-0.585781	-0.709669			AT1G30540	Actin-like ATPase superfamily protein	0.175902	-0.852867	-0.305613			AT3G17650	YELLOW STRIPE like 5	-0.850097	0.152346	-0.79428
AT1G06780	galacturonosyltransferase 6	-0.200461	0.00897387	0.630964			AT1G30610	pentatricopeptide (PPR) repeat-containing protein	-0.587826	-0.389742	-0.418411			AT3G18160	peroxin 3-1	0.38458	-0.0440491	-0.0990395
AT1G06790	RNA polymerase Rpb7 N-terminal domain-containing protein	0.0763369	-0.785963	-0.110497			AT1G30630	Coatomer epsilon subunit	0.0410277	-0.365082	0.271957			AT3G18750	with no lysine (K) kinase 6	0.868439	1.25797	0.126371
AT1G06820	carotenoid isomerase	0.320027	0.213307	-0.410235			AT1G30640	Protein kinase family protein	0.326489	-0.0170847	0.988967			AT3G19540	Protein of unknown function (DUF620)	-0.602749	-0.0155455	-0.128048
AT1G06830	Glutaredoxin family protein	-0.66202	0.0311665	1.9964			AT1G30660		-0.416234	-0.587892	-0.550892			AT3G19590	Transducin/WD40 repeat-like superfamily protein	-0.376132	-0.534087	-1.0151
AT1G06840	Leucine-rich repeat protein kinase family protein	0.21945	0.291113	0.782071			AT1G30690	Sec14p-like phosphatidylinositol transfer family protein	-0.0290428	-0.121946	-0.663583			AT3G20250	pumilio 5	-0.222136	-0.360947	0.447098
AT1G06850	basic leucine-zipper 52	-0.494391	-0.943719	-0.289625			AT1G31230	aspartate kinase-homoserine dehydrogenase i	-0.0433369	-0.299064	-0.676259			AT3G21055	photosystem II subunit T	-0.504024	-0.297779	-0.555074
AT1G06870	Peptidase S24/S26A/S26B/S26C family protein	-0.690217	0.0432399	1.4307			AT1G31290	ARGONAUTE 3	0.192878	-0.115608	0.192999			AT3G21060	Transducin/WD40 repeat-like superfamily protein	-0.263368	-0.846083	-0.630689
AT1G06890	nodulin MtN21 /EamA-like transporter family protein	-0.48654	-1.2665	-0.216761			AT1G31310	hydroxyproline-rich glycoprotein family protein	-0.189171	0.315583	-0.308232			AT3G21865	peroxin 22	0.366055	0.120043	0.0569809
AT1G06900	Insulinase (Peptidase family M16) family protein	-0.266139	-0.0191522	0.242869			AT1G31420	Leucine-rich repeat protein kinase family protein	-0.0114847	0.102248	-0.995842			AT3G21890	B-box type zinc finger family protein	2.47827	3.35443	0.148554
AT1G06930		-0.0992245	-0.366494	-0.403622			AT1G32060	phosphoribulokinase	0.0758284	0.154899	-0.375134			AT3G22380	time for coffee	-0.514961	0.862549	-0.43051
AT1G06950	translocon at the inner envelope membrane of chloroplasts 110	-0.233134	-0.249425	-0.0215768			AT1G32130	Transcription elongation factor (TFIIS) family protein	-0.170262	0.197738	0.373547			AT3G23050	indole-3-acetic acid 7	-0.119044	0.221459	-1.02635
AT1G07000	exocyst subunit exo70 family protein B2	-0.16449	0.386638	2.76245			AT1G32160	Protein of unknown function (DUF760)	-0.462681	-0.16807	-0.329653			AT3G25530	glyoxylate reductase 1	-0.237675	-0.668574	-0.496318
AT1G07010	Calcineurin-like metallo-phosphoesterase superfamily protein	0.591824	1.62624	0.229281			AT1G32310		-0.0803003	-0.436858	-0.52918			AT3G25540	TRAM, LAG1 and CLN8 (TLC) lipid-sensing domain containing protein	-0.307931	-0.276479	-0.107143
AT1G07020		-0.236027	-1.17531	0.384377			AT1G32410	Vacuolar protein sorting 55 (VPS55) family protein	-0.177399	-0.314092	-0.584659			AT3G26910	hydroxyproline-rich glycoprotein family protein	-0.407113	0.326949	2.17495
AT1G07030	Mitochondrial substrate carrier family protein	0.824317	-0.280236	1.03903			AT1G32550	2Fe-2S ferredoxin-like superfamily protein	-0.303655	-0.331987	-0.587848			AT3G27360	Histone superfamily protein	-0.553538	0.612032	-0.377367
AT1G07040		-0.154601	-1.34612	-1.84619			AT1G32640	Basic helix-loop-helix (bHLH) DNA-binding family protein	0.318395	0.981546	1.05543			AT3G27380	succinate dehydrogenase 2-1	1.47106	0.0848607	0.837982
AT1G07070	Ribosomal protein L35Ae family protein	0.0274256	0.00469679	-0.136653			AT1G32900	UDP-Glycosyltransferase superfamily protein	0.201161	3.73369	0.591823			AT3G27870	ATPase E1-E2 type family protein / haloacid dehalogenase-like hydrolase family protein	-0.498903	-0.74836	-0.707156
AT1G07080	Thioredoxin superfamily protein	-0.0666717	-0.287561	-0.0235762			AT1G33240	GT-2-like 1	-1.26071	-0.0561772	-1.58428			AT3G27960	Tetratricopeptide repeat (TPR)-like superfamily protein	0.629096	0.0496535	-0.943535
AT1G07090	Protein of unknown function (DUF640)	-1.6075	0.167392	-0.725236			AT1G34320	Protein of unknown function (DUF668)	-0.340862	-0.134057	0.0597104			AT3G28690	Protein kinase superfamily protein	-1.24692	-0.250503	0.498599
AT1G07110	fructose-2,6-bisphosphatase	-0.394724	0.324285	-0.427298			AT1G34420	leucine-rich repeat transmembrane protein kinase family protein	0.250324	-0.161878	2.33852			AT3G29075	glycine-rich protein	-0.313435	-0.404247	1.48832
AT1G07135	glycine-rich protein	-0.287214	1.03593	1.91015			AT1G34630		-0.00835331	-0.0484485	-0.632707			AT3G29320	Glycosyl transferase, family 35	-0.667727	-2.16067	-1.58291
AT1G07140	Pleckstrin homology (PH) domain superfamily protein	-0.0837036	-0.410764	0.474173			AT1G35720	annexin 1	0.0870969	-0.924169	-0.819353			AT3G42170	BED zinc finger ;hAT family dimerisation domain	-0.106262	-0.140309	-0.315585
AT1G07150	mitogen-activated protein kinase kinase kinase 13	0.142903	0.149194	0.261073			AT1G36390	Co-chaperone GrpE family protein	-0.071698	-0.812736	-0.113409			AT3G42725	Putative membrane lipoprotein	-0.348819	-0.827869	-0.366728
AT1G07170	PHF5-like protein	-0.992489	-0.602147	-0.534672			AT1G42440		0.237055	0.232912	1.05132			AT3G44880	Pheophorbide a oxygenase family protein with Rieske [2Fe-2S] domain	0.739785	-0.920582	-0.504268
AT1G07180	alternative NAD(P)H dehydrogenase 1	0.743385	2.97593	0.840176			AT1G42990	basic region/leucine zipper motif 60	-0.190742	0.234017	3.06261			AT3G45310	Cysteine proteinases superfamily protein	-0.541811	-0.557782	-0.663958
AT1G07210	Ribosomal protein S18	-0.457179	-0.346505	0.171866			AT1G43130	like COV 2	-0.28128	-0.903216	-0.472762			AT3G46540	ENTH/VHS family protein	-0.558214	-0.595879	0.498349
AT1G07220	Arabidopsis thaliana protein of unknown function (DUF821)	-0.518797	-0.0157775	0.416116			AT1G43580	Sphingomyelin synthetase family protein	-0.311499	-0.432684	-0.624402			AT3G46590	TRF-like 1	-0.693454	-0.0697046	-0.374272
AT1G07230	non-specific phospholipase C1	-0.761859	-0.011659	-0.762234			AT1G43670	Inositol monophosphatase family protein	0.00666744	-0.345552	-0.939689			AT3G46980	phosphate transporter 4;3	-0.439621	-0.793716	-0.509209
AT1G07240	UDP-glucosyl transferase 71C5	-1.21984	-0.324259	1.5537			AT1G43710	Pyridoxal phosphate (PLP)-dependent transferases superfamily protein	0.0879384	-0.0796389	-0.415421			AT3G47060	FTSH protease 7	-0.0377699	0.0144473	-0.0325513
AT1G07250	UDP-glucosyl transferase 71C4	0.787899	-0.168781	-0.303602			AT1G44000		-0.0271536	0.895274	-0.595602			AT3G47160	RING/U-box superfamily protein	-0.593689	-0.359589	-1.30658
AT1G07270	Cell division control, Cdc6	-0.198291	-0.0909085	0.704248			AT1G44446	Pheophorbide a oxygenase family protein with Rieske [2Fe-2S] domain	-0.444219	1.00825	-1.00085			AT3G47340	glutamine-dependent asparagine synthase 1	-1.52292	1.17248	-3.65027
AT1G07280	Tetratricopeptide repeat (TPR)-like superfamily protein	-0.594074	0.282669	-1.48087			AT1G44575	Chlorophyll A-B binding family protein	0.728046	0.47317	0.0877324			AT3G48090	alpha/beta-Hydrolases superfamily protein	-0.522547	0.0949303	3.68457
AT1G07310	Calcium-dependent lipid-binding (CaLB domain) family protein	-0.206552	-0.718009	-0.0877238			AT1G44790	ChaC-like family protein	-0.552587	-0.460379	-0.337256			AT3G48530	SNF1-related protein kinase regulatory subunit gamma 1	-0.924115	-0.413625	-1.54428
AT1G07320	ribosomal protein L4	-0.445363	-0.356814	-0.422389			AT1G45110	Tetrapyrrole (Corrin/Porphyrin) Methylases	-1.7247	-0.561009	-0.175942			AT3G48990	AMP-dependent synthetase and ligase family protein	-0.140077	-0.0387785	-0.330594
AT1G07350		1.75004	0.361057	0.846541			AT1G47970		-0.484998	-0.683088	-0.763456			AT3G49530	NAC domain containing protein 62	0.56006	2.44684	2.3599
AT1G07360	CCCH-type zinc fingerfamily protein with RNA-binding domain	-0.338658	0.489566	-0.115642			AT1G48100	Pectin lyase-like superfamily protein	1.43512	3.17681	-0.431353			AT3G50820	photosystem II subunit O-2	-0.26905	0.120183	-0.719198
AT1G07370	proliferating cellular nuclear antigen 1	0.178431	-0.540472	-0.0436849			AT1G48120	hydrolases;protein serine/threonine phosphatases	0.669406	0.39547	0.680393			AT3G50860	Clathrin adaptor complex small chain family protein	-0.323653	-0.317591	-0.0178509
AT1G07380	Neutral/alkaline non-lysosomal ceramidase	0.0685224	-0.318914	-0.445894			AT1G48210	Protein kinase superfamily protein	-0.903481	-1.64602	0.665094			AT3G51000	alpha/beta-Hydrolases superfamily protein	-0.480022	-0.574144	-1.2584
AT1G07390	receptor like protein 1	0.142209	-0.209992	0.358454			AT1G48300		-1.52453	-1.33214	-0.970329			AT3G51510		-0.10154	-0.310761	-0.954548
AT1G07420	sterol 4-alpha-methyl-oxidase 2-1	0.441514	-0.149819	-0.707159			AT1G48370	YELLOW STRIPE like 8	0.403924	-0.431574	0.34942			AT3G51830	SAC domain-containing protein 8	-0.0326814	-0.665563	-0.902558
AT1G07440	NAD(P)-binding Rossmann-fold superfamily protein	0.467526	-0.797111	-1.05936			AT1G48410	Stabilizer of iron transporter SufD / Polynucleotidyl transferase	-0.245175	0.129296	-0.263474			AT3G52090	DNA-directed RNA polymerase, RBP11-like	-0.10177	-0.194381	-0.0201089
AT1G07450	NAD(P)-binding Rossmann-fold superfamily protein	-0.00229689	1.33662	-1.23915			AT1G48620	high mobility group A5	-1.3263	0.137828	-0.524084			AT3G52110		0.131058	-0.419914	-0.382389
AT1G07470	Transcription factor IIA, alpha/beta subunit	-0.111572	-0.0844947	0.314673			AT1G48830	Ribosomal protein S7e family protein	0.285292	0.257335	0.219401			AT3G52880	monodehydroascorbate reductase 1	0.278841	0.0379277	0.133433
AT1G07510	FTSH protease 10	0.994087	0.414482	1.11147			AT1G48840	Plant protein of unknown function (DUF639)	0.0113738	-0.302995	-0.333449			AT3G53000	phloem protein 2-A15	0.289975	0.779478	0.484386
AT1G07530	SCARECROW-like 14	-0.324924	0.66203	0.57481			AT1G48920	nucleolin like 1	0.0411987	-0.187343	0.78303			AT3G53180	glutamate-ammonia ligases;catalytics;glutamate-ammonia ligases	0.823375	-0.969077	0.71157
AT1G07570	Protein kinase superfamily protein	0.452419	0.978801	-0.286996			AT1G48960	Adenine nucleotide alpha hydrolases-like superfamily protein	0.0469835	-0.308641	-0.154565			AT3G53400		-0.209169	0.624085	0.408497
AT1G07600		0.392908	0.212696	-0.0285875			AT1G48970	NagB/RpiA/CoA transferase-like superfamily protein	-0.132616	-0.413804	0.799393			AT3G53470		-0.0470956	-0.467492	-1.41323
AT1G07610	metallothionein 1C	0.670227	0.864858	0.652228			AT1G49670	ARP protein (REF)	0.385773	-0.448969	-0.410915			AT3G53800	Fes1B	0.20392	-2.40373	-1.87661
AT1G07630	pol-like 5	0.0468691	1.08623	1.0166			AT1G49970	CLP protease proteolytic subunit 1	-0.303838	-0.310405	-0.286412			AT3G54050	high cyclic electron flow 1	-0.322766	0.0113861	-0.427311
AT1G07640	Dof-type zinc finger DNA-binding family protein	0.383307	-0.833913	0.0652857			AT1G50010	tubulin alpha-2 chain	-0.113458	-0.445148	-0.266848			AT3G54130	Josephin family protein	1.53291	-0.716891	0.835218
AT1G07650	Leucine-rich repeat transmembrane protein kinase	-0.28216	0.0889894	0.123955			AT1G50020		1.09422	0.732211	-0.0265879			AT3G54890	photosystem I light harvesting complex gene 1	-0.0548833	-0.0562429	-0.45058
AT1G07670	endomembrane-type CA-ATPase 4	-0.263231	0.0991404	0.520428			AT1G50260	N-terminal-transmembrane-C2 domain type 5.1	0.911093	-0.624656	-0.311305			AT3G55800	sedoheptulose-bisphosphatase	0.266716	0.486497	0.038487
AT1G07700	Thioredoxin superfamily protein	0.13834	0.742308	0.278964			AT1G50290		0.103517	-0.194669	-0.0572033			AT3G55830	Nucleotide-diphospho-sugar transferases superfamily protein	-0.325928	0.0309017	0.161917
AT1G07705	NOT2 / NOT3 / NOT5 family	-0.0248823	-0.356212	-0.254272			AT1G50310	sugar transporter 9	0.47102	0.040642	0.0608671			AT3G56090	ferritin 3	1.20571	2.48138	-0.262753
AT1G07720	3-ketoacyl-CoA synthase 3	0.981626	0.183011	-1.48323			AT1G50430	Ergosterol biosynthesis ERG4/ERG24 family	-0.26774	-0.335064	0.537409			AT3G56330		0.37896	-1.3706	0.190331
AT1G07750	RmlC-like cupins superfamily protein	0.0400431	-0.0997998	-0.853476			AT1G50440	RING/FYVE/PHD zinc finger superfamily protein	-0.900674	-0.798488	0.949098			AT3G56370	Leucine-rich repeat protein kinase family protein	-0.0474953	0.120815	-0.892756
AT1G07770	ribosomal protein S15A	-0.206721	-0.0772726	0.169263			AT1G50450	Saccharopine dehydrogenase	0.703883	0.320761	-0.151605			AT3G56910	plastid-specific 50S ribosomal protein 5	-0.33426	-0.430159	0.0241759
AT1G07790	Histone superfamily protein	0.165834	0.361313	-0.504927			AT1G50575	Putative lysine decarboxylase family protein	0.0684771	-0.245896	-0.245635			AT3G56940	dicarboxylate diiron protein, putative (Crd1)	-0.392832	0.085468	-0.383487
AT1G07820	Histone superfamily protein	-0.874426	-0.231127	-0.373461			AT1G50730		-1.3925	-0.100209	-0.804451			AT3G57050	cystathionine beta-lyase	-0.21194	-0.100223	-0.698082
AT1G07830	ribosomal protein L29 family protein	-0.389411	0.411492	-0.0890546			AT1G51090	Heavy metal transport/detoxification superfamily protein	0.786985	4.34208	-1.33896			AT3G57520	seed imbibition 2	1.2123	2.36165	-0.86621
AT1G07870	Protein kinase superfamily protein	0.66792	0.628786	0.294879			AT1G51140	basic helix-loop-helix (bHLH) DNA-binding superfamily protein	0.742148	0.0839821	-0.622465			AT3G58840	Tropomyosin-related	0.264364	-0.66547	0.221966
AT1G07890	ascorbate peroxidase 1	0.42789	-0.08428	0.275269			AT1G51200	A20/AN1-like zinc finger family protein	-0.159821	0.291715	-0.237736			AT3G59060	phytochrome interacting factor 3-like 6	-0.827267	0.685382	-0.755815
AT1G07910	RNAligase	0.51433	-0.458442	-0.499102			AT1G51400	Photosystem II 5 kD protein	-1.44271	-0.078016	-0.897111			AT3G59220	pirin	-0.311782	0.57465	-0.660584
AT1G07960	PDI-like 5-1	-0.364803	-0.702586	0.224323			AT1G51500	ABC-2 type transporter family protein	0.48731	-0.0192374	-1.21992			AT3G60540	Preprotein translocase Sec, Sec61-beta subunit protein	-0.842431	-0.530824	1.41666
AT1G07970		0.519371	-0.245922	-0.137504			AT1G51510	RNA-binding (RRM/RBD/RNP motifs) family protein	0.710011	-0.482895	0.215461			AT3G61460	brassinosteroid-responsive RING-H2	-0.794941	-0.735315	-0.973415
AT1G07980	nuclear factor Y, subunit C10	-0.0146095	-0.980954	0.251267			AT1G51540	Galactose oxidase/kelch repeat superfamily protein	-0.725128	-0.573981	-0.243879			AT3G61580	Fatty acid/sphingolipid desaturase	0.390066	0.554025	-1.08704
AT1G07990	SIT4 phosphatase-associated family protein	-0.300913	0.288321	-0.248664			AT1G52040	myrosinase-binding protein 1	-1.22524	-0.712138	-0.0157482			AT3G61610	Galactose mutarotase-like superfamily protein	-0.100403	-0.598735	0.367482
AT1G08000	GATA transcription factor 10	-0.0641246	-0.12047	0.0139471			AT1G52220		-0.288014	-0.513762	-0.730479			AT3G61860	RNA-binding (RRM/RBD/RNP motifs) family protein	-0.0982175	-0.670667	0.512677
AT1G08020		-0.535417	-0.069228	0.108725			AT1G52230	photosystem I subunit H2	-0.417075	-0.0743013	-0.462321			AT3G61870		0.339174	-0.191787	-0.278168
AT1G08030	tyrosylprotein sulfotransferase	-0.275651	0.184343	-0.288487			AT1G52320		-0.208657	-0.110731	0.544111			AT3G62110	Pectin lyase-like superfamily protein	-0.770002	-0.598308	-0.74209
AT1G08040	Protein of unknown function (DUF707)	0.249591	-0.549679	-1.41108			AT1G52590	Putative thiol-disulphide oxidoreductase DCC	-0.243311	0.377565	-0.0511938			AT3G62120	Class II aaRS and biotin synthetases superfamily protein	-0.187131	0.0483071	0.286418
AT1G08110	lactoylglutathione lyase family protein / glyoxalase I family protein	-0.349628	-0.0448392	-0.283133			AT1G52600	Peptidase S24/S26A/S26B/S26C family protein	-0.0583435	-0.269492	0.0905882			AT3G62130	Pyridoxal phosphate (PLP)-dependent transferases superfamily protein	-0.604592	-0.10954	-0.468776
AT1G08130	DNA ligase 1	-0.270424	-0.110487	0.436842			AT1G52690	Late embryogenesis abundant protein (LEA) family protein	3.01239	-0.96318	0.149941			AT3G62260	Protein phosphatase 2C family protein	1.88052	1.89527	2.1908
AT1G08150		0.00311228	0.155871	-0.00952277			AT1G52830	indole-3-acetic acid 6	0.552413	1.51731	-0.660911			AT3G62590	alpha/beta-Hydrolases superfamily protein	0.925783	-0.0933006	-0.0761411
AT1G08180		-0.970969	-0.289249	-1.37638			AT1G52890	NAC domain containing protein 19	-0.0438797	1.36515	0.953576			AT3G63070	Tudor/PWWP/MBT domain-containing protein	0.381272	0.259043	0.505671
AT1G08190	vacuolar protein sorting 41	0.699199	0.0989139	-0.507147			AT1G52990		0.993555	-0.781309	0.108411			AT3G63180	TIC-like	-0.271974	0.164069	-0.651713
AT1G08210	Eukaryotic aspartyl protease family protein	-0.389188	-0.182653	-0.620633			AT1G53090	SPA1-related 4	0.354636	1.36661	-0.462424			AT3G63210	Protein of unknown function (DUF581)	-0.821687	-1.47379	-2.41884
AT1G08230	Transmembrane amino acid transporter family protein	0.595919	-0.281528	0.00998409			AT1G53110		-0.0833392	-1.21412	0.863853			AT4G00370	Major facilitator superfamily protein	0.879971	0.0344597	0.0810912
AT1G08250	arogenate dehydratase 6	1.06403	-0.497952	0.813937			AT1G53160	squamosa promoter binding protein-like 4	0.00858059	-0.149883	-1.49381			AT4G00630	K+ efflux antiporter 2	0.214926	-0.337592	-0.209495
AT1G08280	Glycosyltransferase family 29 (sialyltransferase) family protein	-0.308431	-0.491779	0.365585			AT1G53170	ethylene response factor 8	-0.170795	0.486506	1.07773			AT4G00800	transducin family protein / WD-40 repeat family protein	-0.381261	-0.350763	-0.796425
AT1G08320	bZIP transcription factor family protein	0.228091	-0.143978	0.737922			AT1G53320	tubby like protein 7	-0.255304	0.115737	0.0709864			AT4G00810	60S acidic ribosomal protein family	-0.396778	-0.266958	-0.0428177
AT1G08340	Rho GTPase activating protein with PAK-box/P21-Rho-binding domain	0.4765	-0.45506	-0.198671			AT1G53400	Ubiquitin domain-containing protein	-0.538902	-0.175639	-0.336808			AT4G00840	DHHC-type zinc finger family protein	0.100372	-0.278764	-0.351043
AT1G08350	Endomembrane protein 70 protein family	-1.11571	-1.40841	-0.0491245			AT1G53560	Ribosomal protein L18ae family	0.541174	-0.376185	-1.36581			AT4G00850	GRF1-interacting factor 3	-0.10411	0.179624	0.290682
AT1G08360	Ribosomal protein L1p/L10e family	-0.169587	0.099774	0.306763			AT1G53670	methionine sulfoxide reductase B 1	1.01562	-0.0447559	0.668361			AT4G00970	cysteine-rich RLK (RECEPTOR-like protein kinase) 41	-0.65222	0.93035	2.20886
AT1G08370	decapping 1	0.644423	-0.0452672	0.0438667			AT1G53750	regulatory particle triple-A 1A	0.278762	-0.058309	0.585604			AT4G01050	thylakoid rhodanese-like	-0.449182	0.0690127	-0.250045
AT1G08380	photosystem I subunit O	-0.251456	-0.144664	-0.375115			AT1G53770	O-fucosyltransferase family protein	-0.0438194	-0.160878	-0.32024			AT4G01150		-0.228098	-0.329337	-0.366357
AT1G08420	BRI1 suppressor 1 (BSU1)-like 2	-0.0147136	0.084848	0.620911			AT1G54050	HSP20-like chaperones superfamily protein	0.433936	-1.07892	-0.563391			AT4G01550	NAC domain containing protein 69	0.774617	-0.0668034	-0.528363
AT1G08450	calreticulin 3	-0.145025	-0.553474	1.1483			AT1G54060	6B-interacting protein 1-like 1	0.0888789	-0.56484	-0.411711			AT4G01575	serine protease inhibitor, Kazal-type family protein	0.137715	0.399572	-0.264452
AT1G08460	histone deacetylase 8	-0.272886	-0.0927437	-0.733406			AT1G54100	aldehyde dehydrogenase 7B4	0.563032	-0.925546	-1.1308			AT4G01880	methyltransferases	-0.0596986	-0.445411	0.46112
AT1G08470	strictosidine synthase-like 3	-0.00794585	-0.0964835	-0.480281			AT1G54110	Membrane fusion protein Use1	0.146713	0.135682	-0.371674			AT4G02120	CTP synthase family protein	-0.462906	-0.583097	-0.346593
AT1G08480		-0.382927	-0.674421	-0.0672909			AT1G54130	RELA/SPOT homolog 3	-0.213223	0.23501	-0.300141			AT4G02370	Protein of unknown function, DUF538	-0.452143	-1.03993	0.195382
AT1G08490	chloroplastic NIFS-like cysteine desulfurase	-0.0448097	0.699952	0.394448			AT1G54200		0.446739	-0.381061	-1.06817			AT4G02500	UDP-xylosyltransferase 2	-0.364496	-0.722819	-0.390691
AT1G08500	early nodulin-like protein 18	0.930957	0.566906	0.519568			AT1G54270	eif4a-2	0.644105	0.284137	0.8617			AT4G02790	GTP-binding family protein	-0.265462	-0.170813	-0.191601
AT1G08510	fatty acyl-ACP thioesterases B	0.175232	-0.512425	-0.0847127			AT1G54360	TBP-ASSOCIATED FACTOR 6B	-0.179658	-0.228427	0.0531606			AT4G04020	fibrillin	1.54813	0.93257	0.510353
AT1G08520	ALBINA 1	-0.302763	-0.556826	-0.475421			AT1G54500	Rubredoxin-like superfamily protein	0.157792	-0.321056	-0.16079			AT4G04870	cardiolipin synthase	-0.0583751	-0.0723939	-0.0233775
AT1G08540	RNApolymerase sigma subunit 2	-0.0598038	-0.169576	-0.375215			AT1G54780	thylakoid lumen 18.3 kDa protein	-0.275857	-0.175313	-0.425024			AT4G05070	Wound-responsive family protein	-1.02011	1.20043	-1.33558
AT1G08550	non-photochemical quenching 1	0.00816862	-1.1889	-1.83116			AT1G54850	HSP20-like chaperones superfamily protein	-0.241187	-0.0370442	-0.704872			AT4G05180	photosystem II subunit Q-2	-0.652047	-0.202987	-0.504949
AT1G08560	syntaxin of plants 111	0.146088	-0.262952	-0.801053			AT1G55150	DEA(D/H)-box RNA helicase family protein	-0.158247	-0.160545	0.273109			AT4G09620	Mitochondrial transcription termination factor family protein	-0.311069	-0.29106	-0.519237
AT1G08570	atypical CYS HIS rich thioredoxin 4	0.578684	0.191118	-0.32592			AT1G55160		-0.514833	-0.554575	-0.537958			AT4G09650	ATP synthase delta-subunit gene	-0.306874	-0.161	-0.439351
AT1G08580		-0.399943	0.467373	0.9902			AT1G55190	PRA1 (Prenylated rab acceptor) family protein	0.844675	-0.696104	-0.0220745			AT4G10040	cytochrome c-2	1.92251	1.54175	2.15739
AT1G08600	P-loop containing nucleoside triphosphate hydrolases superfamily protein	0.279138	-0.0367956	-0.258945			AT1G55250	histone mono-ubiquitination 2	-0.351101	0.269007	0.214125			AT4G11010	nucleoside diphosphate kinase 3	0.160961	-0.514358	-0.110317
AT1G08610	Pentatricopeptide repeat (PPR) superfamily protein	-0.430347	0.237651	0.534824			AT1G55265	Protein of unknown function, DUF538	0.113517	-0.573633	0.367881			AT4G11220	VIRB2-interacting protein 2	0.592758	0.156805	0.179812
AT1G08620	Transcription factor jumonji (jmj) family protein / zinc finger (C5HC2 type) family protein	0.091396	0.00968551	-0.408627			AT1G55370	NDH-dependent cyclic electron flow 5	-0.322482	-0.443743	-0.872901			AT4G11330	MAP kinase 5	0.284989	0.836532	1.42126
AT1G08640	Chloroplast J-like domain 1	0.107908	-0.126501	-0.267372			AT1G55480	protein containing PDZ domain, a K-box domain, and a TPR region	0.177687	0.452719	0.314263			AT4G11560	bromo-adjacent homology (BAH) domain-containing protein	0.092367	-0.413032	-0.157854
AT1G08650	phosphoenolpyruvate carboxylase kinase 1	0.740951	0.640428	-1.19773			AT1G55510	branched-chain alpha-keto acid decarboxylase E1 beta subunit	0.215366	-0.729933	-1.34786			AT4G11570	Haloacid dehalogenase-like hydrolase (HAD) superfamily protein	1.19648	0.601923	0.061905
AT1G08660	MALE GAMETOPHYTE DEFECTIVE 2	-0.710192	-0.892217	-0.992913			AT1G55520	TATA binding protein 2	-0.253384	-0.381519	-0.072788			AT4G11600	glutathione peroxidase 6	1.09774	0.971358	0.254703
AT1G08680	ARF GAP-like zinc finger-containing protein ZIGA4	-0.374809	-0.166775	-1.04348			AT1G55530	RING/U-box superfamily protein	0.687388	0.0834762	1.09284			AT4G12690	Plant protein of unknown function (DUF868)	-3.96235	-0.439532	-1.61015
AT1G08690		0.02406	-0.208613	-0.43231			AT1G55670	photosystem I subunit G	-0.0257006	-0.267557	-0.400458			AT4G12910	serine carboxypeptidase-like 20	0.259418	-0.9002	-0.462803
AT1G08700	Presenilin-1	-0.215554	-0.0268047	0.231011			AT1G55805	BolA-like family protein	0.227535	0.308181	-0.57526			AT4G12990		0.547844	-0.416658	-0.39079
AT1G08720	Protein kinase superfamily protein	0.286266	-0.0441226	0.175829			AT1G55810	uridine kinase-like 3	-0.0601009	0.330559	-0.684067			AT4G13940	S-adenosyl-L-homocysteine hydrolase	0.162603	0.403274	0.302766
AT1G08750	Peptidase C13 family	-0.208356	-0.299587	-0.418085			AT1G56170	nuclear factor Y, subunit C2	1.60453	0.938599	-0.0192619			AT4G14270		-1.20571	-2.68859	-0.794308
AT1G08770	prenylated RAB acceptor 1.E	0.0410866	-0.189832	-0.167497			AT1G56180		-0.359121	0.324307	-0.353193			AT4G14310	Transducin/WD40 repeat-like superfamily protein	0.367104	-0.896444	-0.128544
AT1G08780	ABI3-interacting protein 3	-0.778839	0.28729	-0.0478285			AT1G56220	Dormancy/auxin associated family protein	-1.69039	-0.954193	-2.02076			AT4G14540	nuclear factor Y, subunit B3	-0.646205	-1.47517	-1.72868
AT1G08800	Protein of unknown function, DUF593	0.58864	-0.0667905	-0.463155			AT1G56330	secretion-associated RAS 1B	0.0763359	-0.360316	-0.0318259			AT4G14550	indole-3-acetic acid inducible 14	0.284967	0.656698	-1.264
AT1G08810	myb domain protein 60	-1.51154	0.0792064	-0.644862			AT1G56340	calreticulin 1a	0.054808	-0.376131	-0.0522743			AT4G14730	Bax inhibitor-1 family protein	0.0980844	0.110383	-0.0929698
AT1G08830	copper/zinc superoxide dismutase 1	0.443337	0.723665	1.56003			AT1G56660		0.215457	4.9812	-0.905818			AT4G15070	Cysteine/Histidine-rich C1 domain family protein	0.743742	0.323145	0.664439
AT1G08840	DNA replication helicase, putative	0.162028	-0.159964	-0.495464			AT1G57540		-0.00672919	-0.646899	-1.05763			AT4G15470	Bax inhibitor-1 family protein	-0.00971082	0.0761975	0.424258
AT1G08880	Histone superfamily protein	-0.660619	0.242724	-0.193167			AT1G57600	MBOAT (membrane bound O-acyl transferase) family protein	0.232594	-0.500484	-0.284989			AT4G16190	Papain family cysteine protease	0.259185	-1.34396	-1.0122
AT1G08900	Major facilitator superfamily protein	-0.0165585	-1.02529	-0.459686			AT1G58200	MSCS-like 3	-0.119057	-0.593847	-0.0893042			AT4G16370	oligopeptide transporter	-0.53828	-0.588509	0.0734693
AT1G08920	ERD (early response to dehydration) six-like 1	0.3911	0.629067	-0.41721			AT1G58340	MATE efflux family protein	0.0176348	-0.11371	0.52066			AT4G16490	ARM repeat superfamily protein	0.445193	0.801242	-0.850266
AT1G08930	Major facilitator superfamily protein	-0.436556	1.22264	1.8327			AT1G59620	Disease resistance protein (CC-NBS-LRR class) family	-0.487107	-0.441141	0.681013			AT4G16650	O-fucosyltransferase family protein	-0.165384	-0.0528813	-0.38393
AT1G08940	Phosphoglycerate mutase family protein	-0.673367	-0.0903862	3.22953			AT1G59910	Actin-binding FH2 (formin homology 2) family protein	-0.0676587	2.01585	1.01158			AT4G16660	heat shock protein 70 (Hsp 70) family protein	0.440903	-0.385482	1.06595
AT1G08960	cation exchanger 11	-0.483141	-0.170869	-0.115177			AT1G60200	splicing factor PWI domain-containing protein / RNA recognition motif (RRM)-containing protein	-0.580841	-0.514825	0.17104			AT4G17300	Class II aminoacyl-tRNA and biotin synthetases superfamily protein	0.0237695	-0.281496	-0.322082
AT1G08970	nuclear factor Y, subunit C9	-0.366426	0.0324056	-0.0923384			AT1G60600	UbiA prenyltransferase family protein	0.401614	-0.679944	-0.505762			AT4G17615	calcineurin B-like protein 1	-0.815505	3.8601	1.14142
AT1G08980	amidase 1	-1.07781	-0.98233	-1.43913			AT1G60660	cytochrome B5-like protein	-0.370746	-0.384048	-0.108461			AT4G17720	RNA-binding (RRM/RBD/RNP motifs) family protein	0.25662	0.27031	2.08699
AT1G09010	glycoside hydrolase family 2 protein	-0.688575	-0.488998	-0.673578			AT1G60670	Protein of unknown function (DUF3755)	0.346989	-0.502145	0.147193			AT4G17730	syntaxin of plants 23	-0.898148	-0.114895	-0.371124
AT1G09020	homolog of yeast sucrose nonfermenting 4	0.265859	0.0543111	-0.0201887			AT1G60950	2Fe-2S ferredoxin-like superfamily protein	0.0239281	-0.0441003	-0.194727			AT4G18230		-0.0491077	-0.763877	-1.29143
AT1G09060	Zinc finger, RING-type;Transcription factor jumonji/aspartyl beta-hydroxylase	-0.756497	0.484638	-0.108562			AT1G61065	Protein of unknown function (DUF1218)	-0.385931	-0.349492	0.118032			AT4G18240	starch synthase 4	0.162579	-1.94034	-1.37514
AT1G09070	soybean gene regulated by cold-2	0.320743	3.3963	1.21735			AT1G61340	F-box family protein	0.962068	6.70305	2.8054			AT4G18700	CBL-interacting protein kinase 12	0.0306549	0.702478	-0.780269
AT1G09100	26S proteasome AAA-ATPase subunit RPT5B	-0.420749	-0.378953	0.48411			AT1G61520	photosystem I light harvesting complex gene 3	-0.0457426	-0.00239643	-0.251909			AT4G18810	NAD(P)-binding Rossmann-fold superfamily protein	0.642369	-0.272543	-0.756553
AT1G09130	ATP-dependent caseinolytic (Clp) protease/crotonase family protein	-0.12986	0.021836	-0.277081			AT1G61580	R-protein L3 B	0.92714	0.133283	1.28897			AT4G19185	nodulin MtN21 /EamA-like transporter family protein	-0.368645	-0.480024	-0.164724
AT1G09140	SERINE-ARGININE PROTEIN 30	0.9022	-0.316452	-0.221575			AT1G61780	postsynaptic protein-related	-0.0796707	-0.106778	0.12351			AT4G19190	zinc knuckle (CCHC-type) family protein	0.0226011	-0.176304	-0.334619
AT1G09150	pseudouridine synthase and archaeosine transglycosylase (PUA) domain-containing protein	-0.240848	0.0159826	-0.379592			AT1G61790	Oligosaccharyltransferase complex/magnesium transporter family protein	-0.275425	-0.625409	-0.165102			AT4G19710	aspartate kinase-homoserine dehydrogenase ii	0.310621	0.240017	0.0121188
AT1G09160	Protein phosphatase 2C family protein	0.290917	0.715547	-0.425306			AT1G62180	5'adenylylphosphosulfate reductase 2	1.67947	1.36308	0.0898734			AT4G21280	photosystem II subunit QA	-0.304706	-0.0157105	-0.26772
AT1G09200	Histone superfamily protein	-0.0182477	-0.203421	-0.664292			AT1G62300	WRKY family transcription factor	-0.605722	0.424256	4.23814			AT4G21510	F-box family protein	-0.452831	-1.03761	-1.47111
AT1G09210	calreticulin 1b	0.200145	-0.0917753	0.314131			AT1G62310	transcription factor jumonji (jmjC) domain-containing protein	-0.30141	-0.36711	0.888762			AT4G21910	MATE efflux family protein	-0.202133	-0.602036	-0.230471
AT1G09230	RNA-binding (RRM/RBD/RNP motifs) family protein	0.114291	0.327612	-0.444957			AT1G62330	O-fucosyltransferase family protein	-0.414635	-0.149388	-0.826286			AT4G21940	calcium-dependent protein kinase 15	0.356719	1.37325	-0.233814
AT1G09240	nicotianamine synthase 3	-0.262866	0.509198	-0.025521			AT1G62420	Protein of unknown function (DUF506)	-0.345448	-1.01882	1.59446			AT4G22200	potassium transport 2/3	0.688559	0.550823	-0.72458
AT1G09250	basic helix-loop-helix (bHLH) DNA-binding superfamily protein	0.305983	-0.339287	-1.53834			AT1G62560	flavin-monooxygenase glucosinolate S-oxygenase 3	0.743742	-0.141121	-1.23433			AT4G22220	SufE/NifU family protein	0.407862	-0.31359	-0.000279276
AT1G09270	importin alpha isoform 4	0.104222	0.218579	-0.0621897			AT1G62710	beta vacuolar processing enzyme	0.434737	1.12579	-1.29369			AT4G22890	PGR5-LIKE A	-0.18641	0.126409	-0.378591
AT1G09280		-0.573497	-0.165479	-0.236458			AT1G62750	Translation elongation factor EFG/EF2 protein	0.186035	0.610394	0.342781			AT4G22920	non-yellowing 1	0.777302	-0.00496284	0.198452
AT1G09310	Protein of unknown function, DUF538	0.151482	-0.126223	-0.847047			AT1G62780		-0.13416	-0.266333	-0.462736			AT4G22930	pyrimidin 4	0.220327	-0.287562	0.360995
AT1G09320	agenet domain-containing protein	-0.24611	-0.621875	-0.393187			AT1G62800	aspartate aminotransferase 4	-0.219732	-0.316159	-1.21308			AT4G23050	PAS domain-containing protein tyrosine kinase family protein	0.806005	-1.06584	-0.272796
AT1G09330		0.193656	-0.147191	-0.0362443			AT1G63180	UDP-D-glucose/UDP-D-galactose 4-epimerase 3	-1.45064	-0.286037	-0.539875			AT4G23490	Protein of unknown function (DUF604)	0.261295	-0.0675456	-0.654759
AT1G09340	chloroplast RNA binding	0.147946	0.578124	0.0579434			AT1G63290	Aldolase-type TIM barrel family protein	0.189006	-0.0716	0.142762			AT4G23620	Ribosomal protein L25/Gln-tRNA synthetase, anti-codon-binding domain	0.0794903	-0.396349	0.689375
AT1G09380	nodulin MtN21 /EamA-like transporter family protein	0.277985	-0.417318	0.328124			AT1G63460	glutathione peroxidase 8	-0.153357	-0.545832	0.243943			AT4G23630	VIRB2-interacting protein 1	0.494714	1.2803	0.284137
AT1G09390	GDSL-like Lipase/Acylhydrolase superfamily protein	-0.58825	0.102915	-1.06496			AT1G63880	Disease resistance protein (TIR-NBS-LRR class) family	-0.338816	0.230634	-0.141282			AT4G23910		-0.356034	0.111002	0.701357
AT1G09415	NIM1-interacting 3	-1.27323	-1.57355	-0.123245			AT1G63900	E3 Ubiquitin ligase family protein	-0.197246	0.816466	-0.0367901			AT4G24480	Protein kinase superfamily protein	-0.36028	-0.657154	-0.784882
AT1G09430	ATP-citrate lyase A-3	-0.636935	-0.581401	-0.302162			AT1G63970	isoprenoid F	0.156356	-0.142384	-0.507378			AT4G24740	FUS3-complementing gene 2	0.148314	-0.335541	0.537387
AT1G09450	Protein kinase superfamily protein	0.0374635	-0.0991272	-0.417476			AT1G63980	D111/G-patch domain-containing protein	-0.684414	0.0667341	-0.206758			AT4G24760	alpha/beta-Hydrolases superfamily protein	-0.303709	-0.00363705	-0.193748
AT1G09460	Carbohydrate-binding X8 domain superfamily protein	-0.466446	-0.410648	-1.09733			AT1G64050		-0.516972	0.586291	0.534935			AT4G24800	MA3 domain-containing protein	-0.472236	-0.898601	-1.02252
AT1G09480		0.835524	-0.403609	-0.243446			AT1G64070		-0.211764	0.0898376	-0.608656			AT4G24960	HVA22 homologue D	0.601688	3.53746	-0.572579
AT1G09520		-0.0491349	-0.32082	0.481524			AT1G64150	Uncharacterized protein family (UPF0016)	-0.143902	-0.682126	-0.623356			AT4G25130	peptide met sulfoxide reductase 4	0.872586	-0.445121	0.169935
AT1G09530	phytochrome interacting factor 3	-0.128414	-0.748842	-0.440626			AT1G64185	Lactoylglutathione lyase / glyoxalase I family protein	-0.24842	-0.382881	-0.989658			AT4G25500	arginine/serine-rich splicing factor 35	-0.605674	1.37957	-0.514455
AT1G09560	germin-like protein 5	0.55934	0.235614	1.42991			AT1G64440	NAD(P)-binding Rossmann-fold superfamily protein	0.0972141	0.292892	-0.0420555			AT4G25570	Cytochrome b561/ferric reductase transmembrane protein family	0.171062	-0.325903	-0.342092
AT1G09570	phytochrome A	-1.49724	0.547748	-1.07334			AT1G64460		-0.341015	0.843419	-0.0334969			AT4G26690	PLC-like phosphodiesterase family protein	-0.675362	0.435121	-0.535256
AT1G09600		-0.301017	-0.465773	-0.0232074			AT1G64470	Ubiquitin-like superfamily protein	0.096433	0.972745	0.0967851			AT4G26700	fimbrin 1	0.684024	-0.203907	-0.751103
AT1G09620	ATP binding;leucine-tRNA ligases;aminoacyl-tRNA ligases;nucleotide binding;ATP binding;aminoacyl-tRNA ligases	-0.570579	0.0313491	0.199458			AT1G64530	Plant regulator RWP-RK family protein	0.749642	1.09916	-0.85662			AT4G26940	Galactosyltransferase family protein	0.368543	-0.288146	0.910589
AT1G09630	RAB GTPase 11C	-0.96114	-0.276388	0.034907			AT1G64660	methionine gamma-lyase	0.581906	0.598611	-1.12756			AT4G27520	early nodulin-like protein 2	0.740009	0.999	-0.194898
AT1G09640	Translation elongation factor EF1B, gamma chain	-0.260524	-0.149251	0.169805			AT1G64670	alpha/beta-Hydrolases superfamily protein	0.940413	-0.55264	-0.717312			AT4G27640	ARM repeat superfamily protein	0.00778309	0.223547	0.226399
AT1G09660	RNA-binding KH domain-containing protein	-0.260933	0.0526782	-0.228383			AT1G64890	Major facilitator superfamily protein	-0.438177	2.23518	-1.12804			AT4G27657		1.36708	2.40914	1.14485
AT1G09670		-0.395306	-0.073946	-0.620173			AT1G64950	cytochrome P450, family 89, subfamily A, polypeptide 5	0.665268	0.816652	0.571305			AT4G27840	SNARE-like superfamily protein	0.377025	-0.683111	-0.288881
AT1G09690	Translation protein SH3-like family protein	-0.106853	0.102052	0.26743			AT1G64980	Nucleotide-diphospho-sugar transferases superfamily protein	0.432144	0.159447	-0.126625			AT4G28290		1.1171	0.170616	-0.785546
AT1G09700	dsRNA-binding domain-like superfamily protein	0.0113738	-0.162815	0.112964			AT1G65040	RING/U-box superfamily protein	0.0308484	-0.522967	0.132514			AT4G28490	Leucine-rich receptor-like protein kinase family protein	-0.142144	-0.417651	1.94737
AT1G09730	Cysteine proteinases superfamily protein	-0.14988	-0.177497	-0.1012			AT1G65280	DNAJ heat shock N-terminal domain-containing protein	-0.330456	-0.0953754	0.257373			AT4G28640	indole-3-acetic acid inducible 11	-1.8138	-0.609436	-0.931971
AT1G09740	Adenine nucleotide alpha hydrolases-like superfamily protein	-0.0909236	-0.494937	-0.650199			AT1G65690	Late embryogenesis abundant (LEA) hydroxyproline-rich glycoprotein family	-0.901839	2.11917	1.76928			AT4G28660	photosystem II reaction center PSB28 protein	0.912898	-0.027154	0.373762
AT1G09750	Eukaryotic aspartyl protease family protein	-1.80675	-1.36092	-1.2876			AT1G65820	microsomal glutathione s-transferase, putative	-0.0691641	-0.498829	1.16827			AT4G28750	Photosystem I reaction centre subunit IV / PsaE protein	-0.245103	-0.0538177	-0.30288
AT1G09760	U2 small nuclear ribonucleoprotein A	-0.21425	-0.0870406	-0.107864			AT1G65870	Disease resistance-responsive (dirigent-like protein) family protein	0.159863	1.25586	1.11953			AT4G30490	AFG1-like ATPase family protein	1.43144	0.676828	1.0251
AT1G09770	cell division cycle 5	-0.658121	-0.221185	0.556205			AT1G65980	thioredoxin-dependent peroxidase 1	0.52673	-0.284486	0.355903			AT4G30500	Protein of unknown function (DUF788)	-0.319101	-1.61267	-0.406134
AT1G09780	Phosphoglycerate mutase, 2,3-bisphosphoglycerate-independent	-0.347052	-0.0869674	0.348145			AT1G66130	NAD(P)-binding Rossmann-fold superfamily protein	0.179734	0.499226	-1.35348			AT4G31310	AIG2-like (avirulence induced gene) family protein	-0.178298	0.288445	-0.144211
AT1G09790	COBRA-like protein 6 precursor	0.0919491	-0.661563	-0.329454			AT1G66760	MATE efflux family protein	0.895503	0.628579	-0.56577			AT4G31750	HOPW1-1-interacting 2	0.810363	-0.214496	0.260804
AT1G09795	ATP phosphoribosyl transferase 2	-0.167943	-0.853119	-0.53935			AT1G66890		-0.725155	-1.38944	-1.56886			AT4G32760	ENTH/VHS/GAT family protein	-0.00217515	-0.351112	-0.404079
AT1G09810	evolutionarily conserved C-terminal region 11	0.164838	0.317427	0.542161			AT1G67070	Mannose-6-phosphate isomerase, type I	0.418163	0.11242	-0.197691			AT4G33010	glycine decarboxylase P-protein 1	1.05252	0.950107	0.170164
AT1G09815	polymerase delta 4	-0.320529	-0.720233	0.83391			AT1G67090	ribulose bisphosphate carboxylase small chain 1A	0.125751	-0.0851489	-0.20625			AT4G33905	Peroxisomal membrane 22 kDa (Mpv17/PMP22) family protein	1.16657	-0.142865	-0.153897
AT1G09820	Pentatricopeptide repeat (PPR-like) superfamily protein	0.167241	-0.721099	-0.337441			AT1G67300	Major facilitator superfamily protein	0.697805	-0.29059	-0.170979			AT4G34230	cinnamyl alcohol dehydrogenase 5	1.383	-0.0313601	1.14061
AT1G09830	Glycinamide ribonucleotide (GAR) synthetase	0.288149	-0.04555	1.21661			AT1G67360	Rubber elongation factor protein (REF)	1.50725	1.5506	1.03741			AT4G34240	aldehyde dehydrogenase 3I1	1.1575	0.512846	0.585648
AT1G09840	shaggy-like protein kinase 41	-0.352451	-0.615072	-0.393005			AT1G67480	Galactose oxidase/kelch repeat superfamily protein	-0.459292	-0.0031281	0.191772			AT4G34490	cyclase associated protein 1	0.325194	-0.010729	-0.411631
AT1G09850	xylem bark cysteine peptidase 3	0.415249	-0.894991	-0.356051			AT1G67510	Leucine-rich repeat protein kinase family protein	0.268409	-0.356653	-0.474243			AT4G34860	Plant neutral invertase family protein	0.0499841	-0.327875	-0.00243904
AT1G09870	histidine acid phosphatase family protein	0.0743367	-0.0871765	-0.208095			AT1G67590	Remorin family protein	-0.0501218	-0.905022	-1.74669			AT4G35090	catalase 2	0.555138	1.55837	0.126789
AT1G09900	Pentatricopeptide repeat (PPR-like) superfamily protein	-0.0621912	-0.0318119	-0.303602			AT1G67700		-0.641809	-0.21083	-0.461204			AT4G35550	WUSCHEL related homeobox 13	0.704512	-0.160793	-0.0159978
AT1G09910	Rhamnogalacturonate lyase family protein	-0.314885	-0.534301	-0.955519			AT1G67870	glycine-rich protein	0.252238	-0.116434	0.242718			AT4G35850	Pentatricopeptide repeat (PPR) superfamily protein	0.217622	-0.454482	0.464712
AT1G09920	TRAF-type zinc finger-related	0.413933	0.0159963	0.039674			AT1G67880	beta-1,4-N-acetylglucosaminyltransferase family protein	0.284738	0.695652	0.381316			AT4G36020	cold shock domain protein 1	0.57793	1.89791	1.23348
AT1G09940	Glutamyl-tRNA reductase family protein	-0.231828	-0.0727658	1.18671			AT1G67960		0.0497776	-0.423097	0.219063			AT4G36780	BES1/BZR1 homolog 2	-0.398212	-0.443215	0.0385825
AT1G09960	sucrose transporter 4	0.310029	-0.150874	0.0613513			AT1G68010	hydroxypyruvate reductase	0.152979	0.544559	-0.117717			AT4G36910	Cystathionine beta-synthase (CBS) family protein	-0.280697	0.09421	0.111169
AT1G09970	Leucine-rich receptor-like protein kinase family protein	-0.131162	0.125853	3.83277			AT1G68050	flavin-binding, kelch repeat, f box 1	0.0661946	1.58496	-0.20549			AT4G37310	cytochrome P450, family 81, subfamily H, polypeptide 1	0.332012	0.266165	0.741755
AT1G09980	Putative serine esterase family protein	-0.525378	-0.272438	0.335906			AT1G68430		0.0142762	-0.608979	-0.543315			AT4G37370	cytochrome P450, family 81, subfamily D, polypeptide 8	0.495941	-2.44227	6.1594
AT1G09990		-0.486556	0.446351	-0.194295			AT1G68440		0.745776	1.73972	0.671943			AT4G37470	alpha/beta-Hydrolases superfamily protein	0.767551	-0.0215011	-1.27966
AT1G10000	Ribonuclease H-like superfamily protein	0.309164	-0.296906	-0.692216			AT1G68530	3-ketoacyl-CoA synthase 6	0.437705	-0.500494	-1.35775			AT4G37480	Chaperone DnaJ-domain superfamily protein	0.217877	-0.313815	-0.334061
AT1G10030	homolog of yeast ergosterol28	-0.3052	-0.22944	-0.331517			AT1G68650	Uncharacterized protein family (UPF0016)	0.0944844	-0.288967	0.184407			AT4G38060		0.291571	-0.469363	0.118574
AT1G10060	branched-chain amino acid transaminase 1	0.814018	-0.40974	-0.547284			AT1G68830	STT7 homolog STN7	-0.0340908	0.424963	-0.814774			AT4G38220	Peptidase M20/M25/M40 family protein	-0.731529	-0.00625831	-0.367714
AT1G10070	branched-chain amino acid transaminase 2	-1.60267	-0.651226	-3.25849			AT1G69010	BES1-interacting Myc-like protein 2	0.564868	-0.267215	-0.639497			AT4G38430	rho guanyl-nucleotide exchange factor 1	0.554876	0.0698476	-0.805705
AT1G10080		0.314629	1.31182	-0.261036			AT1G69210		-0.0785157	-0.941815	-0.331709			AT4G38470	ACT-like protein tyrosine kinase family protein	-0.842269	0.600504	-0.897491
AT1G10090	Early-responsive to dehydration stress protein (ERD4)	-0.0567649	1.44059	-0.307391			AT1G69270	receptor-like protein kinase 1	-0.389574	0.489884	2.06344			AT4G39090	Papain family cysteine protease	0.0204424	-1.2051	-1.65215
AT1G10130	endoplasmic reticulum-type calcium-transporting ATPase 3	-0.306246	-0.306473	-0.711655			AT1G69310	WRKY DNA-binding protein 57	-0.205402	0.394902	-0.0841551			AT4G39330	cinnamyl alcohol dehydrogenase 9	0.547124	0.110341	-1.02511
AT1G10140	Uncharacterised conserved protein UCP031279	-1.16096	1.31658	1.73027			AT1G69410	eukaryotic elongation factor 5A-3	-0.105205	0.0418631	-0.0954003			AT4G39630		-0.0563503	-0.433534	-0.298554
AT1G10150	Carbohydrate-binding protein	-0.41648	-1.27024	-0.103455			AT1G69640	sphingoid base hydroxylase 1	1.14903	-0.049829	0.731088			AT4G39640	gamma-glutamyl transpeptidase 1	-0.82447	0.0508517	1.63621
AT1G10170	NF-X-like 1	0.448489	-0.385644	2.89923			AT1G69800	Cystathionine beta-synthase (CBS) protein	0.502563	0.127867	-0.644577			AT4G39800	myo-inositol-1-phosphate synthase 1	0.543531	0.948788	-0.209903
AT1G10180		-0.743586	-0.162742	-0.653942			AT1G69830	alpha-amylase-like 3	0.0955119	-0.980886	-1.1492			AT4G39990	RAB GTPase homolog A4B	-0.30698	-0.277651	0.12603
AT1G10200	GATA type zinc finger transcription factor family protein	-1.20306	-1.50571	-1.55923			AT1G69870	nitrate transporter 1.7	0.463881	2.73361	-0.121651			AT5G01075	Glycosyl hydrolase family 35 protein	-0.758759	-0.0779078	-0.930361
AT1G10210	mitogen-activated protein kinase 1	-0.511801	-0.774355	-0.210753			AT1G69890	Protein of unknown function (DUF569)	-1.02127	0.840889	1.36719			AT5G01270	carboxyl-terminal domain (ctd) phosphatase-like 2	0.280627	0.292371	0.68482
AT1G10230	SKP1-like 18	0.66897	-0.82333	0.89724			AT1G69950		0.298792	-0.319793	0.0845231			AT5G01520	RING/U-box superfamily protein	0.985111	-0.0940653	-1.2757
AT1G10250		-0.896651	0.565035	0.116707			AT1G69960	serine/threonine protein phosphatase 2A	-0.191118	-0.491763	0.840542			AT5G01530	light harvesting complex photosystem II	-0.127587	-0.153805	-0.368797
AT1G10270	glutamine-rich protein 23	0.231025	0.0636514	1.59272			AT1G69980		-0.42076	-0.251175	0.0412956			AT5G02120	one helix protein	0.010649	0.473733	-0.223651
AT1G10290	dynamin-like protein 6	-0.103797	-0.052868	0.421618			AT1G70210	CYCLIN D1;1	0.120501	0.0807467	-1.44841			AT5G02380		-0.0788358	-0.0895723	-0.188918
AT1G10310	NAD(P)-binding Rossmann-fold superfamily protein	-0.241006	-0.175029	-0.086062			AT1G70280	NHL domain-containing protein	-0.481548	-0.191668	-1.18982			AT5G02430	Transducin/WD40 repeat-like superfamily protein	0.560539	-0.894797	0.799264
AT1G10320	Zinc finger C-x8-C-x5-C-x3-H type family protein	-0.558821	-0.110082	0.10044			AT1G70420	Protein of unknown function (DUF1645)	0.242872	3.74496	-1.35853			AT5G02790	Glutathione S-transferase family protein	0.0611459	-0.335339	-0.238646
AT1G10350	DNAJ heat shock family protein	-0.696698	0.183422	-1.28138			AT1G70480	Domain of unknown function (DUF220)	-0.0669987	0.548412	0.07143			AT5G04250	Cysteine proteinases superfamily protein	0.983417	1.05156	0.35177
AT1G10360	glutathione S-transferase TAU 18	0.82671	-0.594312	-1.218			AT1G70580	alanine-2-oxoglutarate aminotransferase 2	0.544876	0.133024	0.0700346			AT5G04460	RING/U-box superfamily protein	-0.367969	0.151719	-0.188339
AT1G10370	Glutathione S-transferase family protein	1.57618	2.79336	1.27704			AT1G70590	F-box family protein	0.283232	0.83511	0.352044			AT5G05270	Chalcone-flavanone isomerase family protein	2.14587	1.26125	0.844162
AT1G10390	Nucleoporin autopeptidase	-0.138203	-0.0280063	0.541629			AT1G70660	MMS ZWEI homologue 2	-0.326975	0.710451	-0.696679			AT5G05850	plant intracellular ras group-related LRR 1	0.0469197	0.178692	0.168134
AT1G10410	Protein of unknown function (DUF1336)	-0.0398309	2.51471	0.735763			AT1G70710	glycosyl hydrolase 9B1	-0.952883	-0.0318055	-1.03405			AT5G05860	UDP-glucosyl transferase 76C2	-1.11622	1.55637	0.381778
AT1G10430	protein phosphatase 2A-2	-0.0459681	0.155926	-0.104549			AT1G70760	inorganic carbon transport protein-related	-0.525641	-0.257762	-0.576042			AT5G06530	ABC-2 type transporter family protein	0.541178	1.49557	-0.928963
AT1G10470	response regulator 4	-0.473051	1.44859	0.0261312			AT1G71080	RNA polymerase II transcription elongation factor	-0.343721	-0.611683	0.0874962			AT5G06980		0.373864	3.17274	-1.16184
AT1G10490	Domain of unknown function (DUF1726) ;Putative ATPase (DUF699)	0.38725	-0.0863191	0.181378			AT1G71090	Auxin efflux carrier family protein	0.191298	-0.776248	-0.458918			AT5G07250	RHOMBOID-like protein 3	-0.207821	-0.398561	-1.14412
AT1G10500	chloroplast-localized ISCA-like protein	0.0312705	-0.0365152	-0.300711			AT1G71350	eukaryotic translation initiation factor SUI1 family protein	-0.214206	0.543019	0.278983			AT5G07290	MEI2-like 4	0.511583	0.0413373	-0.490553
AT1G10510	RNI-like superfamily protein	0.23273	0.140858	0.0633679			AT1G71770	poly(A)-binding protein 5	-0.132217	-0.223742	-0.385479			AT5G07370	inositol polyphosphate kinase 2 alpha	-0.177725	-0.269233	-0.0693238
AT1G10522		0.190011	-0.238119	0.0997048			AT1G71840	transducin family protein / WD-40 repeat family protein	0.616548	-0.24797	0.573427			AT5G08430	SWIB/MDM2 domain;Plus-3;GYF	-0.00792695	0.289125	-0.404815
AT1G10570	Cysteine proteinases superfamily protein	-0.569475	-0.651689	-0.720883			AT1G71880	sucrose-proton symporter 1	-0.845706	1.12789	1.5281			AT5G09620	Octicosapeptide/Phox/Bem1p family protein	0.569175	0.563252	0.168008
AT1G10580	Transducin/WD40 repeat-like superfamily protein	0.350429	-0.170356	0.619184			AT1G72020		0.000611316	-0.19218	-0.018277			AT5G10190	Major facilitator superfamily protein	-0.207288	0.0894486	1.14624
AT1G10585	basic helix-loop-helix (bHLH) DNA-binding superfamily protein	-0.64581	-0.579668	0.809554			AT1G72030	Acyl-CoA N-acyltransferases (NAT) superfamily protein	-0.0241812	-0.00918578	-1.36509			AT5G10750	Protein of unknown function (DUF1336)	-0.127737	3.7553	-0.212661
AT1G10590	Nucleic acid-binding, OB-fold-like protein	-0.119899	-0.226444	0.360859			AT1G72040	P-loop containing nucleoside triphosphate hydrolases superfamily protein	0.324495	0.729749	0.370894			AT5G11010	Pre-mRNA cleavage complex II protein family	0.678418	0.13182	0.337003
AT1G10610	basic helix-loop-helix (bHLH) DNA-binding superfamily protein	-1.49724	-0.549307	-0.544183			AT1G72050	transcription factor IIIA	0.138401	-0.132974	-0.0585393			AT5G11090	serine-rich protein-related	-0.297862	2.38064	0.405985
AT1G10630	ADP-ribosylation factor A1F	-0.235148	-0.273579	0.21294			AT1G72160	Sec14p-like phosphatidylinositol transfer family protein	-0.486403	-1.17402	-1.68774			AT5G11980	conserved oligomeric Golgi complex component-related / COG complex component-related	-0.463774	-0.413658	-0.203131
AT1G10640	Pectin lyase-like superfamily protein	-0.0677236	-0.096076	-1.42542			AT1G72170	Domain of unknown function (DUF543)	-0.395841	-0.277636	-0.205104			AT5G13100		-0.205799	2.01787	-0.0079451
AT1G10650	SBP (S-ribonuclease binding protein) family protein	0.650952	0.223753	-0.159031			AT1G72190	D-isomer specific 2-hydroxyacid dehydrogenase family protein	-0.99023	-0.329705	-0.982132			AT5G13630	magnesium-chelatase subunit chlH, chloroplast, putative / Mg-protoporphyrin IX chelatase, putative (CHLH)	0.29661	0.281041	-0.384303
AT1G10660		-0.652414	0.435227	-0.548066			AT1G72320	pumilio 23	0.29801	0.0442296	0.692884			AT5G14500	aldose 1-epimerase family protein	0.697853	-0.379787	-0.810208
AT1G10670	ATP-citrate lyase A-1	0.000266715	0.167859	-0.189516			AT1G72450	jasmonate-zim-domain protein 6	-0.553107	1.4445	1.42799			AT5G14640	shaggy-like kinase 13	0.487587	1.56673	1.26142
AT1G10700	phosphoribosyl pyrophosphate (PRPP) synthase 3	-0.284652	-0.0125645	1.27152			AT1G72500		0.602813	-0.0752279	-0.552018			AT5G14780	formate dehydrogenase	-0.144677	-0.602836	-1.50428
AT1G10720	BSD domain-containing protein	-0.00380057	-0.621086	-0.0783684			AT1G72510	Protein of unknown function (DUF1677)	-0.315744	-1.57215	-1.32667			AT5G14930	senescence-associated gene 101	-0.953622	-0.398152	1.98645
AT1G10730	Clathrin adaptor complexes medium subunit family protein	-0.482274	0.0672914	0.52878			AT1G72610	germin-like protein 1	-0.55084	-0.290077	-0.906465			AT5G15850	CONSTANS-like 1	0.153883	3.72802	-0.927485
AT1G10740	alpha/beta-Hydrolases superfamily protein	0.476816	0.811904	-0.288877			AT1G72650	TRF-like 6	0.0379402	-0.316144	-0.128333			AT5G15910	NAD(P)-binding Rossmann-fold superfamily protein	0.322183	0.616986	0.194168
AT1G10760	Pyruvate phosphate dikinase, PEP/pyruvate binding domain	-0.1753	-2.42601	-2.00223			AT1G72680	cinnamyl-alcohol dehydrogenase	0.363169	-1.37496	0.20943			AT5G15950	Adenosylmethionine decarboxylase family protein	0.395164	3.42249	0.033638
AT1G10800		-0.274278	-0.801028	-0.251652			AT1G72770	homology to ABI1	0.625261	1.60553	0.10611			AT5G15980	Pentatricopeptide repeat (PPR) superfamily protein	0.192482	-0.19126	1.16563
AT1G10830	15-cis-zeta-carotene isomerase	0.675946	-0.342534	0.0159998			AT1G72820	Mitochondrial substrate carrier family protein	-0.99045	0.256379	-0.475609			AT5G16120	alpha/beta-Hydrolases superfamily protein	-0.545233	-0.0574876	-0.66521
AT1G10840	translation initiation factor 3 subunit H1	-0.183725	0.333126	-0.0274003			AT1G73060	Low PSII Accumulation 3	-0.372622	-0.0845564	-0.182467			AT5G16390	chloroplastic acetylcoenzyme A carboxylase 1	0.0509186	0.0471288	-0.385522
AT1G10850	Leucine-rich repeat protein kinase family protein	-0.182139	0.456052	-0.481844			AT1G73170	P-loop containing nucleoside triphosphate hydrolases superfamily protein	-0.170192	-0.535313	-0.892347			AT5G16710	dehydroascorbate reductase 1	-0.02885	-0.401819	-0.256063
AT1G10890		-0.0605626	-0.124574	-0.0619776			AT1G73480	alpha/beta-Hydrolases superfamily protein	1.22236	2.83308	-1.14628			AT5G16990	Zinc-binding dehydrogenase family protein	0.159601	-0.226105	-0.247634
AT1G10900	Phosphatidylinositol-4-phosphate 5-kinase family protein	0.532561	0.554618	0.181249			AT1G73670	MAP kinase 15	-0.328322	0.104396	-0.158386			AT5G17300	Homeodomain-like superfamily protein	-0.721897	4.65781	-0.788933
AT1G10910	Pentatricopeptide repeat (PPR) superfamily protein	-0.786165	-0.25554	-1.08858			AT1G73820	Ssu72-like family protein	-0.509557	-1.35347	-0.424357			AT5G18250		-0.180783	-0.011217	0.0258
AT1G10930	DNA helicase (RECQl4A)	-0.0751893	-0.145095	-0.362823			AT1G73880	UDP-glucosyl transferase 89B1	0.0613064	-0.196604	-0.629372			AT5G18470	Curculin-like (mannose-binding) lectin family protein	-0.705632	-0.214366	5.6336
AT1G10940	Protein kinase superfamily protein	0.285987	0.202014	-0.11567			AT1G73920	alpha/beta-Hydrolases superfamily protein	0.460538	-0.193774	-1.05899			AT5G23050	acyl-activating enzyme 17	-0.561879	-1.11221	-0.460562
AT1G10950	transmembrane nine 1	-0.226127	-0.534263	0.110212			AT1G73950	Transmembrane Fragile-X-F-associated protein	0.0058819	0.218358	-0.98983			AT5G24290	Vacuolar iron transporter (VIT) family protein	-0.508683	-0.656127	0.821742
AT1G10960	ferredoxin 1	1.43709	0.743876	0.408679			AT1G73980	Phosphoribulokinase / Uridine kinase family	0.125322	-0.941427	-0.153552			AT5G24300	Glycogen/starch synthases, ADP-glucose type	0.0726466	-0.138188	-0.526416
AT1G11020	RING/FYVE/PHD zinc finger superfamily protein	-0.253257	-0.530714	-0.178348			AT1G73990	signal peptide peptidase	0.935979	0.144438	0.818894			AT5G24710	Transducin/WD40 repeat-like superfamily protein	-0.500392	-0.317874	-0.487643
AT1G11060		-0.457584	0.470614	0.194212			AT1G74210	PLC-like phosphodiesterases superfamily protein	0.386847	-0.440827	-0.374105			AT5G24970	Protein kinase superfamily protein	0.119593	-0.326365	-0.333717
AT1G11090	alpha/beta-Hydrolases superfamily protein	-0.0643442	0.774204	-0.37892			AT1G74290	alpha/beta-Hydrolases superfamily protein	-0.0789999	-0.193325	0.443028			AT5G24980		0.0241111	-0.428094	-0.618996
AT1G11100	SNF2 domain-containing protein / helicase domain-containing protein / zinc finger protein-related	-0.695292	-0.136663	0.580083			AT1G74320	Protein kinase superfamily protein	-0.267304	-0.107833	-0.0730148			AT5G25100	Endomembrane protein 70 protein family	-0.021187	-0.473783	-0.277767
AT1G11130	Leucine-rich repeat protein kinase family protein	0.533044	-0.422961	-0.761663			AT1G74340	dolichol phosphate-mannose biosynthesis regulatory protein-related	0.146986	-0.173601	0.425489			AT5G25240		-1.04669	-0.58335	-0.659641
AT1G11140		0.258973	-0.35516	-0.566632			AT1G74400	Tetratricopeptide repeat (TPR)-like superfamily protein	-0.0502015	-0.591495	-0.383527			AT5G27670	histone H2A 7	-0.540482	-0.357031	-1.01365
AT1G11160	Transducin/WD40 repeat-like superfamily protein	-0.89251	-0.487115	0.308308			AT1G74450	Protein of unknown function (DUF793)	-0.022414	3.89987	0.150867			AT5G28500	0	0.108206	-0.405091	-1.00262
AT1G11170	Protein of unknown function (DUF707)	-0.255365	0.347679	-0.717446			AT1G74520	HVA22 homologue A	-0.844258	-0.784148	-1.29438			AT5G35450	Disease resistance protein (CC-NBS-LRR class) family	0.418546	0.381186	-0.220636
AT1G11200	Protein of unknown function (DUF300)	-0.0857903	-0.905881	0.88286			AT1G74730	Protein of unknown function (DUF1118)	0.323884	-0.0387709	-0.225644			AT5G35460		0.873558	0.594063	0.480417
AT1G11240		-0.203649	-0.116091	0.25563			AT1G74780	Nodulin-like / Major Facilitator Superfamily protein	0.721124	0.12231	-0.272822			AT5G36210	alpha/beta-Hydrolases superfamily protein	-0.185809	-0.819639	-0.0944879
AT1G11260	sugar transporter 1	-1.61671	0.245483	-2.00851			AT1G74810	HCO3- transporter family	1.23055	-0.49174	-0.0832134			AT5G37070	Protein of unknown function, DUF538	-0.0819941	-0.202119	0.807215
AT1G11280	S-locus lectin protein kinase family protein	0.344788	0.170816	0.2773			AT1G74840	Homeodomain-like superfamily protein	-0.170762	0.739425	-1.36814			AT5G37260	Homeodomain-like superfamily protein	-1.2405	4.57347	0.304587
AT1G11310	Seven transmembrane MLO family protein	-0.698994	-0.886501	0.497597			AT1G74850	plastid transcriptionally active 2	0.123664	-0.526431	-0.641341			AT5G38660	acclimation of photosynthesis to environment	-0.068802	0.0608663	-0.334971
AT1G11330	S-locus lectin protein kinase family protein	0.290151	-0.293342	2.91107			AT1G74860		0.480635	0.265818	-0.445306			AT5G40600		0.0382735	-0.0927293	-0.482884
AT1G11340		-0.481864	-0.742142	-0.465744			AT1G74930	Integrase-type DNA-binding superfamily protein	0.434628	-0.870186	-0.341751			AT5G41100		-0.0448613	0.603993	1.27901
AT1G11350	S-domain-1 13	-0.973011	-0.578116	-0.628113			AT1G74950	TIFY domain/Divergent CCT motif family protein	0.169495	0.183013	0.860106			AT5G41560		-0.285874	-0.301363	0.0280234
AT1G11360	Adenine nucleotide alpha hydrolases-like superfamily protein	-0.857644	-0.644377	-0.977567			AT1G74960	fatty acid biosynthesis 1	-0.743302	0.390846	-0.471656			AT5G42800	dihydroflavonol 4-reductase	0.401657	0.575017	-0.069021
AT1G11380	PLAC8 family protein	-0.30438	-0.0954371	-0.935514			AT1G75030	thaumatin-like protein 3	-0.462366	0.459588	0.781461			AT5G42810	inositol-pentakisphosphate 2-kinase 1	0.496101	0.203895	0.0814688
AT1G11400	partner of Y14-MAGO	0.281302	0.0456853	-0.439104			AT1G75080	Brassinosteroid signalling positive regulator (BZR1) family protein	-0.854921	0.464077	-0.840622			AT5G42900	cold regulated gene 27	-0.756984	1.92863	-4.12102
AT1G11410	S-locus lectin protein kinase family protein	1.06067	-0.61471	-0.639487			AT1G75170	Sec14p-like phosphatidylinositol transfer family protein	1.28633	0.0521962	1.6749			AT5G43080	Cyclin A3;1	-0.159869	-0.814075	-0.170908
AT1G11420	DOMAIN OF UNKNOWN FUNCTION 724 2	0.305695	0.127756	-0.52659			AT1G75210	HAD-superfamily hydrolase, subfamily IG, 5'-nucleotidase	-0.0237694	0.248341	-0.379193			AT5G43100	Eukaryotic aspartyl protease family protein	-0.0412815	-0.446777	0.295456
AT1G11430	plastid developmental protein DAG, putative	0.0212075	-0.53842	-0.35031			AT1G75440	ubiquitin-conjugating enzyme 16	-0.22568	0.845184	1.57214			AT5G43260	chaperone protein dnaJ-related	1.21486	1.86967	0.439342
AT1G11440		-0.143843	-1.65819	-0.549831			AT1G75450	cytokinin oxidase 5	-0.544617	-0.285491	-0.28295			AT5G43850	RmlC-like cupins superfamily protein	1.17728	0.693087	-1.24616
AT1G11480	eukaryotic translation initiation factor-related	-0.292563	0.0428838	0.508133			AT1G75460	ATP-dependent protease La (LON) domain protein	-0.0423308	-0.441416	-1.22225			AT5G43870	Plant protein of unknown function (DUF828) with plant pleckstrin homology-like region	0.337567	0.189531	-1.52914
AT1G11520		-0.489109	-0.389547	0.486006			AT1G75540	salt tolerance homolog2	-0.999094	0.264623	-1.13465			AT5G44720	Molybdenum cofactor sulfurase family protein	0.0872665	-0.188445	0.277472
AT1G11530	C-terminal cysteine residue is changed to a serine 1	-1.05995	-0.83931	-1.17006			AT1G75560	zinc knuckle (CCHC-type) family protein	0.21206	0.125463	-0.137745			AT5G45280	Pectinacetylesterase family protein	0.219761	1.32257	-0.328335
AT1G11545	xyloglucan endotransglucosylase/hydrolase 8	-1.66519	-0.254785	-1.46564			AT1G75690	DnaJ/Hsp40 cysteine-rich domain superfamily protein	0.00579084	0.00115936	-0.547366			AT5G45340	cytochrome P450, family 707, subfamily A, polypeptide 3	1.3364	7.07502	2.67557
AT1G11580	methylesterase PCR A	-0.444759	0.961444	-0.312722			AT1G75760	ER lumen protein retaining receptor family protein	0.129631	-0.576664	-1.03315			AT5G46910		0.132831	0.736966	2.33697
AT1G11600	cytochrome P450, family 77, subfamily B, polypeptide 1	0.0385447	-0.0622325	-0.158436			AT1G75800	Pathogenesis-related thaumatin superfamily protein	-0.779995	0.51549	-2.01735			AT5G47020		0.455725	-0.667466	-1.16507
AT1G11630	Tetratricopeptide repeat (TPR)-like superfamily protein	-0.313749	-1.29891	0.645705			AT1G76020	Thioredoxin superfamily protein	-0.438621	-0.558282	-0.770086			AT5G47040	lon protease 2	0.579827	0.369509	-0.254951
AT1G11650	RNA-binding (RRM/RBD/RNP motifs) family protein	0.0252555	-0.309185	0.0478911			AT1G76030	ATPase, V1 complex, subunit B protein	-0.193304	-0.206523	-0.590588			AT5G47640	nuclear factor Y, subunit B2	0.133599	-0.760335	-1.10702
AT1G11660	heat shock protein 70 (Hsp 70) family protein	-0.359727	-0.513722	0.300659			AT1G76100	plastocyanin 1	-1.52676	-0.350406	-1.06259			AT5G49280	hydroxyproline-rich glycoprotein family protein	0.393816	1.4613	-0.190155
AT1G11670	MATE efflux family protein	-0.654061	0.862046	-0.378414			AT1G76140	Prolyl oligopeptidase family protein	0.111505	-0.306845	0.00186019			AT5G49550		-0.857803	-0.859688	-0.266691
AT1G11680	CYTOCHROME P450 51G1	-0.652351	-0.17497	-0.620651			AT1G76180	Dehydrin family protein	-0.0290691	1.45704	-0.216151			AT5G50800	Nodulin MtN3 family protein	0.755308	0.671652	-2.32651
AT1G11700	Protein of unknown function, DUF584	0.24693	-0.291967	-1.47924			AT1G76300	snRNP core protein SMD3	-0.485895	-0.119426	0.850546			AT5G50860	Protein kinase superfamily protein	0.334005	-0.113182	0.0319985
AT1G11710	Pentatricopeptide repeat (PPR) superfamily protein	0.243867	-0.583526	1.0487			AT1G76380	DNA-binding bromodomain-containing protein	-0.22259	-0.0167618	-0.289111			AT5G51020	crumpled leaf	-0.00729349	0.30923	-0.375297
AT1G11720	starch synthase 3	0.0623393	-0.124762	-0.743974			AT1G76390	ARM repeat superfamily protein	0.216011	-0.865157	0.536566			AT5G51340	Tetratricopeptide repeat (TPR)-like superfamily protein	-0.140625	-0.417285	0.225376
AT1G11750	CLP protease proteolytic subunit 6	-0.133614	-0.273863	-0.178337			AT1G76450	Photosystem II reaction center PsbP family protein	-0.182162	-0.250269	-0.136536			AT5G51700	protein binding;zinc ion binding	-0.233676	-0.326992	0.0765789
AT1G11760		-0.116571	0.20856	0.366233			AT1G76590	PLATZ transcription factor family protein	0.106531	2.08909	0.253253			AT5G52060	BCL-2-associated athanogene 1	0.528976	0.594661	-0.357233
AT1G11780	oxidoreductase, 2OG-Fe(II) oxygenase family protein	0.152537	-0.022569	0.00921853			AT1G76730	NagB/RpiA/CoA transferase-like superfamily protein	-0.0377346	-0.113198	-0.458227			AT5G52420		0.790845	-0.207406	-0.463863
AT1G11790	arogenate dehydratase 1	0.930361	-0.227452	0.608894			AT1G76770	HSP20-like chaperones superfamily protein	1.23827	0.372477	-0.600393			AT5G52510	SCARECROW-like 8	0.909707	1.74172	-0.569144
AT1G11800		0.55433	-0.213505	0.083942			AT1G76860	Small nuclear ribonucleoprotein family protein	-0.633062	-0.51012	0.146513			AT5G52550		-0.245924	-1.52164	-0.322734
AT1G11820	O-Glycosyl hydrolases family 17 protein	-0.31694	0.0152701	-0.132356			AT1G76870		-0.23915	-0.86869	-0.770149			AT5G52560	UDP-sugar pyrophosphorylase	0.57431	-0.386355	0.142913
AT1G11840	glyoxalase I homolog	0.405327	-0.217947	-0.715576			AT1G77000	RNI-like superfamily protein	0.297768	-0.347028	-1.05966			AT5G52800	DNA primases	0.0532909	0.194322	-0.739574
AT1G11850		-0.904754	-0.181264	-1.10479			AT1G77090	Mog1/PsbP/DUF1795-like photosystem II reaction center PsbP family protein	0.611592	0.0199522	-0.756687			AT5G53280	plastid division1	0.781886	-0.0629972	0.12303
AT1G11860	Glycine cleavage T-protein family	-0.216458	0.338363	-0.162607			AT1G77120	alcohol dehydrogenase 1	2.12706	3.68159	-0.727447			AT5G54930	AT hook motif-containing protein	1.00178	0.671794	0.809208
AT1G11870	Seryl-tRNA synthetase	-0.134668	-0.479201	-0.0258797			AT1G77370	Glutaredoxin family protein	0.136012	-0.5357	0.467862			AT5G54940	Translation initiation factor SUI1 family protein	0.503533	0.848585	0.0011665
AT1G11890	Synaptobrevin family protein	0.293507	-0.19398	0.457384			AT1G77480	Eukaryotic aspartyl protease family protein	-0.2922	-0.0286064	-0.591152			AT5G55640		0.340777	-0.758121	-0.154919
AT1G11900	Tetratricopeptide repeat (TPR)-like superfamily protein	0.0722268	-0.516791	-0.25259			AT1G77500	Protein of unknown function (DUF630 and DUF632)	0.322564	2.16872	1.43681			AT5G55940	Uncharacterised protein family (UPF0172)	-0.502098	-0.146546	-0.270304
AT1G11910	aspartic proteinase A1	0.234146	-0.277488	-0.122552			AT1G77510	PDI-like 1-2	0.230931	-0.838309	1.04583			AT5G56100	glycine-rich protein / oleosin	-0.610484	-0.30716	-1.38336
AT1G11930	Predicted pyridoxal phosphate-dependent enzyme, YBL036C type	-0.595669	-0.321978	-0.285874			AT1G77680	Ribonuclease II/R family protein	1.07749	-0.0679118	0.558917			AT5G56180	actin-related protein 8	0.4751	-0.212178	-0.631183
AT1G11940	Core-2/I-branching beta-1,6-N-acetylglucosaminyltransferase family protein	0.488352	-0.16938	-0.192818			AT1G77690	like AUX1 3	-1.14023	-0.375039	-0.534657			AT5G56190	Transducin/WD40 repeat-like superfamily protein	-0.2224	-0.145483	0.222616
AT1G11950	Transcription factor jumonji (jmjC) domain-containing protein	-0.91669	0.211087	-0.231406			AT1G77770	Protein of unknown function (DUF1644)	0.512583	-0.562595	0.412445			AT5G57100	Nucleotide/sugar transporter family protein	0.254486	0.36648	-0.815898
AT1G11960	ERD (early-responsive to dehydration stress) family protein	0.650204	3.17754	-0.573398			AT1G77800	PHD finger family protein	0.155085	0.15302	0.237798			AT5G57760		-1.80576	-1.37105	-0.915865
AT1G12000	Phosphofructokinase family protein	-0.00181697	0.309001	0.282275			AT1G77810	Galactosyltransferase family protein	-0.722549	0.178836	0.544645			AT5G58350	with no lysine (K) kinase 4	-0.584758	0.888945	0.925265
AT1G12020		-0.198779	-0.626754	-0.614929			AT1G77870	membrane-anchored ubiquitin-fold protein 5 precursor	-1.33579	-1.28202	-1.22672			AT5G59080		-0.992647	0.557419	-0.625227
AT1G12050	fumarylacetoacetase, putative	0.188984	-0.58965	-0.514153			AT1G77940	Ribosomal protein L7Ae/L30e/S12e/Gadd45 family protein	0.12725	0.297175	0.618572			AT5G59220	highly ABA-induced PP2C gene 1	1.12355	0.403747	-0.546103
AT1G12080	Vacuolar calcium-binding protein-related	-0.218683	0.186807	0.0081083			AT1G78000	sulfate transporter 1;2	0.446486	-1.53536	0.0270393			AT5G59550	zinc finger (C3HC4-type RING finger) family protein	-0.242727	0.432163	1.75485
AT1G12090	extensin-like protein	0.0690139	-0.448633	-1.94953			AT1G78020	Protein of unknown function (DUF581)	-0.733026	-0.114448	-0.934957			AT5G59840	Ras-related small GTP-binding family protein	0.135332	-0.595223	-0.662826
AT1G12110	nitrate transporter 1.1	-0.546133	0.903839	-0.801042			AT1G78040	Pollen Ole e 1 allergen and extensin family protein	-0.222864	0.0492227	-0.413138			AT5G59980	Polymerase/histidinol phosphatase-like	0.802948	0.201247	1.00616
AT1G12120	Plant protein of unknown function (DUF863)	-0.844794	-0.408341	-1.37797			AT1G78070	Transducin/WD40 repeat-like superfamily protein	0.89894	3.08954	-0.814275			AT5G60360	aleurain-like protease	0.161278	-0.235139	-0.960058
AT1G12140	flavin-monooxygenase glucosinolate S-oxygenase 5	0.255157	-0.110478	0.106893			AT1G78140	S-adenosyl-L-methionine-dependent methyltransferases superfamily protein	0.00197351	0.115503	0.00539278			AT5G60790	ABC transporter family protein	0.442642	0.445142	1.14199
AT1G12200	Flavin-binding monooxygenase family protein	0.514692	-0.900508	3.16951			AT1G78150		-0.000634201	0.178412	-0.347441			AT5G61410	D-ribulose-5-phosphate-3-epimerase	-0.187974	-0.0361698	-0.242966
AT1G12220	Disease resistance protein (CC-NBS-LRR class) family	-0.35211	-1.187	-0.0289514			AT1G78280	transferases, transferring glycosyl groups	-0.542156	0.558368	-0.243463			AT5G61520	Major facilitator superfamily protein	-1.21966	-1.06897	0.441761
AT1G12230	Aldolase superfamily protein	-0.21605	-0.1304	-0.535683			AT1G78410	VQ motif-containing protein	-4.36757	2.75899	9.08278			AT5G61530	small G protein family protein / RhoGAP family protein	0.433462	-0.508853	0.8492
AT1G12240	Glycosyl hydrolases family 32 protein	0.301028	1.09754	-1.17801			AT1G78510	solanesyl diphosphate synthase 1	1.42859	1.90647	0.171836			AT5G63620	GroES-like zinc-binding alcohol dehydrogenase family protein	-0.693643	-0.341297	-0.872927
AT1G12250	Pentapeptide repeat-containing protein	-0.0546799	0.160688	-0.301742			AT1G78600	light-regulated zinc finger protein 1	1.20863	1.89694	0.76148			AT5G63640	ENTH/VHS/GAT family protein	0.00442713	0.370269	-0.148839
AT1G12270	stress-inducible protein, putative	0.0445163	0.0322295	0.313697			AT1G78680	gamma-glutamyl hydrolase 2	0.533002	-1.53923	-1.23793			AT5G63790	NAC domain containing protein 102	0.165047	0.884352	1.53533
AT1G12310	Calcium-binding EF-hand family protein	-0.455413	-0.576981	-0.385432			AT1G78700	BES1/BZR1 homolog 4	-0.407361	0.338893	-0.327784			AT5G64050	glutamate tRNA synthetase	-0.274658	-0.729716	-0.133625
AT1G12330		0.158539	-0.653449	-0.603282			AT1G78895	Reticulon family protein	-0.534421	-0.433356	0.675456			AT5G64170	dentin sialophosphoprotein-related	1.48647	1.37765	-0.351697
AT1G12340		-0.232494	-0.194761	-0.0780837			AT1G78900	vacuolar ATP synthase subunit A	-0.157293	-0.319752	-0.317515			AT5G64180		-0.319737	-0.63401	-0.733552
AT1G12360	Sec1/munc18-like (SM) proteins superfamily	-0.179117	-0.210652	0.543596			AT1G79040	photosystem II subunit R	-0.0139087	-0.07414	-0.258536			AT5G64220	Calmodulin-binding transcription activator protein with CG-1 and Ankyrin domains	-0.282123	0.329103	0.120118
AT1G12370	photolyase 1	2.46319	0.147236	0.390885			AT1G79110	zinc ion binding	-0.634088	-0.742744	0.0339793			AT5G64840	general control non-repressible 5	0.609961	1.66978	-0.365204
AT1G12400	Nucleotide excision repair, TFIIH, subunit TTDA	-0.0385913	-0.960829	-0.579056			AT1G79150	binding	0.298997	-0.247524	1.22078			AT5G64880		-0.456081	-1.15968	-0.958094
AT1G12410	CLP protease proteolytic subunit 2	-0.26885	-0.146728	-0.120301			AT1G79230	mercaptopyruvate sulfurtransferase 1	-0.166159	-0.103159	-0.260767			AT5G64930	CPR5 protein, putative	0.280848	0.545321	0.251664
AT1G12430	armadillo repeat kinesin 3	-0.388726	0.258897	-0.129613			AT1G79260		0.236921	-0.379135	-0.119238			AT5G64940	ABC2 homolog 13	0.226864	1.96352	-0.194877
AT1G12450	SNARE associated Golgi protein family	-0.169944	-0.702369	-0.777868			AT1G79270	evolutionarily conserved C-terminal region 8	1.61358	2.97576	0.694215			AT5G65140	Haloacid dehalogenase-like hydrolase (HAD) superfamily protein	1.01479	1.34367	1.94221
AT1G12470	zinc ion binding	0.101931	-0.303291	-0.18516			AT1G79280	nuclear pore anchor	0.0875056	-0.0229033	-0.108235			AT5G65840	Thioredoxin superfamily protein	0.699093	-0.161355	-0.612864
AT1G12480	C4-dicarboxylate transporter/malic acid transport protein	0.0658216	-1.01363	-0.0868608			AT1G79340	metacaspase 4	0.0331608	-0.166111	0.288849			AT5G65850	F-box and associated interaction domains-containing protein	0.448406	-0.782409	0.78552
AT1G12500	Nucleotide-sugar transporter family protein	-0.119105	0.0629118	-1.13329			AT1G79440	aldehyde dehydrogenase 5F1	-0.358686	-2.01262	-1.38229			AT5G65940	beta-hydroxyisobutyryl-CoA hydrolase 1	-0.55628	-0.394928	-0.656111
AT1G12520	copper chaperone for SOD1	0.52615	-0.702811	-0.696102			AT1G79510	Uncharacterized conserved protein (DUF2358)	0.941852	0.470692	0.306108			AT5G65950		-0.274087	-0.364051	-0.115195
AT1G12530		-0.876494	-0.388231	-0.86376			AT1G79520	Cation efflux family protein	0.495038	0.9617	0.599877			AT5G66050	Wound-responsive family protein	-0.475159	0.187494	-0.387656
AT1G12580	phosphoenolpyruvate carboxylase-related kinase 1	-0.627745	1.44014	0.0576711			AT1G79530	glyceraldehyde-3-phosphate dehydrogenase of plastid 1	0.284276	0.569532	0.632096			AT5G66200	armadillo repeat only 2	-0.978556	0.285282	0.616152
AT1G12640	MBOAT (membrane bound O-acyl transferase) family protein	0.0270254	-0.258462	-0.503979			AT1G79650	Rad23 UV excision repair protein family	0.20578	0.0452104	0.0284752			AT5G66460	Glycosyl hydrolase superfamily protein	1.10897	0.330948	-0.858147
AT1G12650		-0.74339	0.800572	0.715893			AT1G79660		0.158905	1.27266	-0.57919			AT5G66570	PS II oxygen-evolving complex 1	-0.250269	-0.219861	-0.531432
AT1G12680	phosphoenolpyruvate carboxylase-related kinase 2	-0.0497335	-0.33772	-0.540903			AT1G79750	NADP-malic enzyme 4	-0.359147	0.466088	-0.249411			AT5G66650	Protein of unknown function (DUF607)	-0.287078	2.88206	1.20511
AT1G12710	phloem protein 2-A12	-0.064708	-0.141572	-1.71348			AT1G79790	Haloacid dehalogenase-like hydrolase (HAD) superfamily protein	-0.71304	-0.714183	-0.590248			AT5G67160	HXXXD-type acyl-transferase family protein	0.0138308	-0.189695	-0.096508
AT1G12730	GPI transamidase subunit PIG-U	0.0340602	-0.800479	-0.804757			AT1G79950		-0.169266	-0.336069	0.171036			AT5G67220	FMN-linked oxidoreductases superfamily protein	-0.605263	0.0864926	0.600508
AT1G12750	RHOMBOID-like protein 6	-0.667616	-0.32987	0.779512			AT1G80030	Molecular chaperone Hsp40/DnaJ family protein	0.406801	0.196725	-0.0761302
AT1G12780	UDP-D-glucose/UDP-D-galactose 4-epimerase 1	-1.57719	0.125218	-2.00864			AT1G80230	Rubredoxin-like superfamily protein	0.0558689	-0.280417	0.412262
AT1G12790		0.0717638	-0.442654	-0.986724			AT1G80460	Actin-like ATPase superfamily protein	-0.293933	-0.0643307	-0.12234
AT1G12800	Nucleic acid-binding, OB-fold-like protein	-0.315765	-0.216428	-0.189975			AT1G80480	plastid transcriptionally active 17	0.0398656	-1.46689	-0.746098
AT1G12810	proline-rich family protein	-0.00224973	-0.492424	-0.524512			AT1G80530	Major facilitator superfamily protein	0.745799	0.0133316	-0.057649
AT1G12820	auxin signaling F-box 3	-0.205546	-0.358592	-0.554628			AT1G80550	Pentatricopeptide repeat (PPR) superfamily protein	-0.81046	-0.19336	0.136321
AT1G12830		0.216279	-0.187498	0.825228			AT1G80560	isopropylmalate dehydrogenase 2	-0.788857	-0.395749	0.37418
AT1G12840	vacuolar ATP synthase subunit C (VATC) / V-ATPase C subunit / vacuolar proton pump C subunit (DET3)	-0.288873	-0.26735	-0.433881			AT1G80570	RNI-like superfamily protein	0.262267	-0.510962	-0.260315
AT1G12845		-0.628189	-2.18523	-1.90608			AT2G01150	RING-H2 finger protein 2B	-0.0455443	0.893895	-0.955446
AT1G12850	Phosphoglycerate mutase family protein	-0.678541	-0.584575	-0.22899			AT2G01290	ribose-5-phosphate isomerase 2	0.578431	-0.00050391	0.474584
AT1G12860	basic helix-loop-helix (bHLH) DNA-binding superfamily protein	-0.783228	-0.535054	-0.796054			AT2G01320	ABC-2 type transporter family protein	-0.00969641	0.0727851	-0.576301
AT1G12880	nudix hydrolase homolog 12	1.84876	0.615671	2.11609			AT2G01420	Auxin efflux carrier family protein	-1.20409	-0.193152	-1.23126
AT1G12900	glyceraldehyde 3-phosphate dehydrogenase A subunit 2	-0.245417	-0.00320679	-0.280555			AT2G01490	phytanoyl-CoA dioxygenase (PhyH) family protein	-0.134119	-0.325185	-0.322619
AT1G12910	Transducin/WD40 repeat-like superfamily protein	-0.519593	-0.514511	-0.0916644			AT2G01580		0.081663	-0.459769	-1.03022
AT1G12930	ARM repeat superfamily protein	-0.514993	-0.0234199	-0.374955			AT2G01590	chlororespiratory reduction 3	-0.138217	-0.157235	-0.8456
AT1G12970	plant intracellular ras group-related LRR 3	-0.132639	-0.556997	0.0559736			AT2G01720	Ribophorin I	-0.209213	-0.848694	-0.0831094
AT1G12990	beta-1,4-N-acetylglucosaminyltransferase family protein	-0.0281144	0.775862	-0.91864			AT2G01980	sodium proton exchanger, putative (NHX7) (SOS1)	0.246174	-0.322462	0.000905931
AT1G13020	eukaryotic initiation factor 4B2	0.0475958	0.50843	0.414619			AT2G02160	CCCH-type zinc finger family protein	-0.66829	-0.00983374	-0.0286062
AT1G13060	20S proteasome beta subunit E1	0.033065	-0.0393472	0.0482678			AT2G02180	tobamovirus multiplication protein 3	-0.447166	0.00961622	0.28003
AT1G13080	cytochrome P450, family 71, subfamily B, polypeptide 2	-0.125435	0.409057	-0.720428			AT2G02560	cullin-associated and neddylation dissociated	0.224398	-0.194452	0.0328508
AT1G13090	cytochrome P450, family 71, subfamily B, polypeptide 28	0.276187	-1.04264	-0.613187			AT2G02800	protein kinase 2B	0.0332037	0.607234	0.185807
AT1G13110	cytochrome P450, family 71 subfamily B, polypeptide 7	-1.48753	-0.651804	-0.0582557			AT2G02810	UDP-galactose transporter 1	0.715173	-0.270143	1.46301
AT1G13120	embryo defective 1745	-0.0710366	-0.409172	0.363867			AT2G02880	mucin-related	0.144217	-0.446591	0.337125
AT1G13160	ARM repeat superfamily protein	0.546442	-0.0520997	1.07976			AT2G02930	glutathione S-transferase F3	-0.619996	0.330985	1.96549
AT1G13170	OSBP(oxysterol binding protein)-related protein 1D	-0.613001	-0.507465	-0.372491			AT2G03120	signal peptide peptidase	0.0317685	-0.271581	0.267018
AT1G13180	Actin-like ATPase superfamily protein	-0.486063	0.0686741	0.256372			AT2G03470	ELM2 domain-containing protein	-0.0791335	-0.454163	-0.496786
AT1G13190	RNA-binding (RRM/RBD/RNP motifs) family protein	-0.534977	0.0425358	-0.0581878			AT2G03480	QUASIMODO2 LIKE 2	-0.395768	-0.316653	-0.549744
AT1G13195	RING/U-box superfamily protein	0.0634271	-0.104465	0.387645			AT2G03820	nonsense-mediated mRNA decay NMD3 family protein	-0.194812	0.24973	0.896528
AT1G13210	autoinhibited Ca2+/ATPase II	-0.797568	-0.0702711	1.94694			AT2G03890	phosphoinositide 4-kinase gamma 7	-0.504159	0.000567097	-0.910673
AT1G13250	galacturonosyltransferase-like 3	-0.901916	-0.107998	-0.849484			AT2G04039		0.0425146	1.32184	-0.0571452
AT1G13260	related to ABI3/VP1 1	-1.78945	3.03173	-0.845958			AT2G04100	MATE efflux family protein	0.979311	0.530875	0.0960966
AT1G13270	methionine aminopeptidase 1B	-0.670513	-1.79239	-0.605006			AT2G04270	RNAse E/G-like	-0.264922	0.499705	-0.732785
AT1G13280	allene oxide cyclase 4	-1.32736	-0.682525	-1.51905			AT2G04350	AMP-dependent synthetase and ligase family protein	1.88379	-0.0193135	0.772655
AT1G13320	protein phosphatase 2A subunit A3	-0.0570647	-0.148662	-0.270469			AT2G04550	indole-3-butyric acid response 5	-0.210254	0.191104	-0.477647
AT1G13350	Protein kinase superfamily protein	-0.356374	-0.0189439	0.193529			AT2G04700	ferredoxin thioredoxin reductase catalytic beta chain family protein	-0.32227	-1.07647	-0.622672
AT1G13380	Protein of unknown function (DUF1218)	-0.703184	0.0674851	-0.770992			AT2G04845	Acyl-CoA N-acyltransferases (NAT) superfamily protein	-0.41691	-0.193575	-0.153636
AT1G13410		-0.235691	-0.546973	-0.618003			AT2G04850	Auxin-responsive family protein	0.906529	0.388544	-0.597936
AT1G13440	glyceraldehyde-3-phosphate dehydrogenase C2	-0.0433743	0.159056	-0.212781			AT2G05070	photosystem II light harvesting complex gene 2.2	-0.223843	-0.0999983	-0.330522
AT1G13450	Homeodomain-like superfamily protein	0.125589	-0.245973	-0.45122			AT2G05530	Glycine-rich protein family	0.101406	0.869277	0.475279
AT1G13460	Protein phosphatase 2A regulatory B subunit family protein	-3.57477	-0.986248	0.131433			AT2G09990	Ribosomal protein S5 domain 2-like superfamily protein	0.0995331	0.044074	0.130854
AT1G13560	aminoalcoholphosphotransferase 1	0.390682	1.03408	-0.453089			AT2G11890	adenylate cyclases	-0.135123	-0.140768	0.674481
AT1G13570	F-box/RNI-like superfamily protein	-0.883477	-0.207622	-0.616956			AT2G13370	chromatin remodeling 5	0.0355401	0.219786	0.127173
AT1G13600	basic leucine-zipper 58	0.192547	-0.600176	-0.767919			AT2G13440	glucose-inhibited division family A protein	-1.21728	0.0652824	-0.429971
AT1G13640	Phosphatidylinositol 3- and 4-kinase family protein	-0.794941	0.599233	0.0611691			AT2G14260	proline iminopeptidase	-0.0518329	-0.345643	-0.487824
AT1G13690	ATPase E1	-0.281991	-0.0468616	-0.0550304			AT2G14740	vaculolar sorting receptor 3	0.00285635	-0.314015	0.256751
AT1G13740	ABI five binding protein 2	0.736855	-0.333698	-0.214851			AT2G15020		1.36479	4.18085	-1.3145
AT1G13750	Purple acid phosphatases superfamily protein	-0.295528	-1.27924	-0.22404			AT2G15480	UDP-glucosyl transferase 73B5	0.270455	0.125812	4.93411
AT1G13810	Restriction endonuclease, type II-like superfamily protein	0.529364	0.0325983	0.856028			AT2G15690	Tetratricopeptide repeat (TPR)-like superfamily protein	0.555026	-0.166987	1.07723
AT1G13870	calmodulin binding;purine nucleotide binding	-0.0655144	0.317908	-0.0204537			AT2G15695	Protein of unknown function DUF829, transmembrane 53	-0.718566	0.270403	-0.664737
AT1G13880	ELM2 domain-containing protein	0.362584	-1.32065	-1.08562			AT2G15960		-0.953479	-0.963723	-1.84465
AT1G13900	Purple acid phosphatases superfamily protein	0.409064	-0.704027	0.136519			AT2G15970	cold regulated 413 plasma membrane 1	0.18213	-0.209046	-2.07974
AT1G13920	Remorin family protein	-0.266415	-0.609709	-0.378512			AT2G16400	BEL1-like homeodomain 7	-0.501446	-0.280476	-0.836363
AT1G13930		0.50309	-1.08299	-1.18282			AT2G16595	Translocon-associated protein (TRAP), alpha subunit	-0.610327	-0.321587	-0.114679
AT1G13940	Plant protein of unknown function (DUF863)	0.067729	-0.0408813	-0.576755			AT2G16600	rotamase CYP 3	-0.540022	-1.03615	-0.362981
AT1G13960	WRKY DNA-binding protein 4	-0.614618	0.504909	0.0603274			AT2G16640	multimeric translocon complex in the outer envelope membrane 132	-0.21452	-0.223549	0.0180587
AT1G13980	sec7 domain-containing protein	-0.800099	-0.498835	-0.471408			AT2G16920	ubiquitin-conjugating enzyme 23	-0.0713531	0.0798928	0.0633026
AT1G13990		0.582776	-2.14171	0.508325			AT2G16970	Major facilitator superfamily protein	0.514589	-0.577524	0.292181
AT1G14000	VH1-interacting kinase	0.144681	-0.16034	0.449725			AT2G17280	Phosphoglycerate mutase family protein	-0.00689419	-0.0400774	-0.96112
AT1G14030	Rubisco methyltransferase family protein	-0.909257	-0.969847	-0.498612			AT2G17500	Auxin efflux carrier family protein	0.898203	-0.218597	0.028289
AT1G14040	EXS (ERD1/XPR1/SYG1) family protein	-0.0967162	-0.360961	1.52231			AT2G17560	high mobility group B4	0.0316698	0.0121981	0.0407635
AT1G14050		0.587904	-0.67237	1.73859			AT2G17570	Undecaprenyl pyrophosphate synthetase family protein	-0.223158	-0.271246	0.515263
AT1G14090		-0.221731	-0.434578	0.241293			AT2G17680	Arabidopsis protein of unknown function (DUF241)	0.153934	-0.279848	-0.398294
AT1G14120	2-oxoglutarate (2OG) and Fe(II)-dependent oxygenase superfamily protein	-0.229531	-0.675927	0.317029			AT2G17700	ACT-like protein tyrosine kinase family protein	0.367418	-0.650182	0.273661
AT1G14130	2-oxoglutarate (2OG) and Fe(II)-dependent oxygenase superfamily protein	0.20676	-0.905878	-0.0583938			AT2G17790	VPS35 homolog A	-0.226461	-0.429799	-0.400264
AT1G14140	Mitochondrial substrate carrier family protein	-0.359985	-0.44669	-0.498602			AT2G17840	Senescence/dehydration-associated protein-related	0.3735	3.15283	-0.0490386
AT1G14150	PsbQ-like 2	0.425958	-0.112929	-0.749866			AT2G17870	cold shock domain protein 3	0.196989	0.318501	0.894048
AT1G14200	RING/U-box superfamily protein	-0.215069	-1.47463	1.00685			AT2G18050	histone H1-3	-1.59754	-1.14362	-2.20845
AT1G14210	Ribonuclease T2 family protein	0.0642431	-0.397861	-0.0859233			AT2G18090	PHD finger family protein / SWIB complex BAF60b domain-containing protein / GYF domain-containing protein	0.0475871	0.810043	0.645659
AT1G14240	GDA1/CD39 nucleoside phosphatase family protein	-0.112274	-0.589138	-0.386125			AT2G18170	MAP kinase 7	0.684462	-2.19029	-0.585669
AT1G14250	GDA1/CD39 nucleoside phosphatase family protein	-0.484568	-2.04232	-1.2665			AT2G18220	Noc2p family	0.185474	-0.661379	1.38539
AT1G14260	RING/FYVE/PHD zinc finger superfamily protein	-0.0772577	-0.648835	-0.034014			AT2G18230	pyrophosphorylase 2	0.317369	0.78532	-0.385142
AT1G14270	CAAX amino terminal protease family protein	0.00688969	-0.4278	-0.535324			AT2G18240	Rer1 family protein	0.532221	-0.241363	0.199717
AT1G14280	phytochrome kinase substrate 2	-1.41784	-0.454973	-1.80319			AT2G18250	4-phosphopantetheine adenylyltransferase	-0.303363	-0.192843	-0.264315
AT1G14290	sphingoid base hydroxylase 2	-0.827693	-0.33893	-1.35719			AT2G18680		-0.0517951	1.29832	5.5218
AT1G14300	ARM repeat superfamily protein	-0.287359	-0.247727	0.461312			AT2G18700	trehalose phosphatase/synthase 11	-0.135273	1.19831	-0.639106
AT1G14310	Haloacid dehalogenase-like hydrolase (HAD) superfamily protein	-1.20432	-0.344138	-0.81507			AT2G18710	SECY homolog 1	-0.423493	-0.20902	-0.402764
AT1G14320	Ribosomal protein L16p/L10e family protein	0.119798	0.113445	0.00620666			AT2G18740	Small nuclear ribonucleoprotein family protein	-1.40148	0.0869325	0.532524
AT1G14330	Galactose oxidase/kelch repeat superfamily protein	0.203943	-0.276997	0.718693			AT2G18990	thioredoxin domain-containing protein 9 homolog	0.356719	-0.796834	-0.453926
AT1G14340	RNA-binding (RRM/RBD/RNP motifs) family protein	0.31309	-0.335087	-1.26529			AT2G19310	HSP20-like chaperones superfamily protein	0.978207	-0.457242	1.06447
AT1G14345	NAD(P)-linked oxidoreductase superfamily protein	0.512109	-0.0814899	-1.15124			AT2G19580	tetraspanin2	0.0199152	0.419255	-0.4413
AT1G14350	Duplicated homeodomain-like superfamily protein	0.281103	-0.400035	-1.23724			AT2G19710	Regulator of Vps4 activity in the MVB pathway protein	0.351396	0.157952	0.82379
AT1G14360	UDP-galactose transporter 3	1.12725	-0.835088	0.918548			AT2G19790	SNARE-like superfamily protein	-0.109042	-0.302413	-0.661527
AT1G14370	protein kinase 2A	-1.3309	1.45446	3.08027			AT2G19800	myo-inositol oxygenase 2	-1.76692	0.279467	-2.3071
AT1G14380	IQ-domain 28	-1.4294	-0.750162	-1.10997			AT2G19810	CCCH-type zinc finger family protein	-0.359405	0.7488	-0.968853
AT1G14400	ubiquitin carrier protein 1	-0.537096	-0.0855294	-0.00536743			AT2G19860	hexokinase 2	0.440952	0.166039	-0.720587
AT1G14410	ssDNA-binding transcriptional regulator	0.0178935	-0.31405	-0.152845			AT2G19940	oxidoreductases, acting on the aldehyde or oxo group of donors, NAD or NADP as acceptor;copper ion binding	-0.0748922	-0.126644	-0.341077
AT1G14450	NADH dehydrogenase (ubiquinone)s	-0.277708	-0.432709	-0.106699			AT2G20260	photosystem I subunit E-2	-0.387032	-0.966492	-0.668919
AT1G14460	AAA-type ATPase family protein	-0.462068	-0.102372	-1.02176			AT2G20360	NAD(P)-binding Rossmann-fold superfamily protein	-0.00533027	-0.24712	-0.255749
AT1G14480	Ankyrin repeat family protein	0.70153	0.498293	1.92801			AT2G20370	Exostosin family protein	0.24541	0.455264	0.1009
AT1G14510	alfin-like 7	-0.597967	-0.0184141	0.308511			AT2G20570	GBF's pro-rich region-interacting factor 1	-0.96878	-0.389386	-0.908263
AT1G14520	myo-inositol oxygenase 1	-1.04509	-0.152003	-0.515			AT2G20670	Protein of unknown function (DUF506)	-2.29153	-1.16954	-1.7457
AT1G14530	Protein of unknown function (DUF1084)	0.577282	0.474409	-0.246877			AT2G20780	Major facilitator superfamily protein	-0.452023	-1.03307	1.72073
AT1G14570	UBX domain-containing protein	-0.152983	0.0273375	-0.350824			AT2G20890	photosystem II reaction center PSB29 protein	-0.123787	-0.241925	-0.362593
AT1G14580	C2H2-like zinc finger protein	-1.59408	0.619256	-0.359835			AT2G20980	minichromosome maintenance 10	-0.237266	-0.408657	0.138414
AT1G14610		0.075564	0.120947	0.586052			AT2G21060	glycine-rich protein 2B	-0.606059	-0.396708	0.0808344
AT1G14620	decoy	-0.499278	0.188363	0.0957346			AT2G21090	Pentatricopeptide repeat (PPR-like) superfamily protein	0.572066	-0.361347	-0.45087
AT1G14650	SWAP (Suppressor-of-White-APricot)/surp domain-containing protein / ubiquitin family protein	-0.112778	0.0306253	0.113514			AT2G21130	Cyclophilin-like peptidyl-prolyl cis-trans isomerase family protein	1.02922	0.0808885	-0.933116
AT1G14670	Endomembrane protein 70 protein family	-0.279579	-0.652375	-0.265077			AT2G21140	proline-rich protein 2	0.649064	0.0430438	-1.39485
AT1G14685	basic pentacysteine 2	-0.783589	0.0994079	-0.343396			AT2G21300	ATP binding microtubule motor family protein	0.0236642	0.360984	-0.848794
AT1G14700	purple acid phosphatase 3	-0.390288	0.0561766	-1.17089			AT2G21330	fructose-bisphosphate aldolase 1	0.416031	0.912395	0.0465839
AT1G14710	hydroxyproline-rich glycoprotein family protein	-0.993669	0.360085	0.292337			AT2G21430	Papain family cysteine protease	-0.136826	-0.81759	-0.611019
AT1G14720	xyloglucan endotransglucosylase/hydrolase 28	-0.493038	1.36475	-0.487555			AT2G21830	Cysteine/Histidine-rich C1 domain family protein	0.732421	-0.291933	-1.28662
AT1G14740	Protein of unknown function (DUF1423)	-1.18666	0.350746	0.698929			AT2G21950	SKP1 interacting partner 6	-0.305448	-1.0747	-0.20491
AT1G14780		0.178573	-0.581731	-0.416965			AT2G21960		0.41721	-0.0746545	0.0931529
AT1G14790	RNA-dependent RNA polymerase 1	-0.983147	-0.858528	0.143309			AT2G21970	stress enhanced protein 2	1.14816	0.757009	0.266689
AT1G14810	semialdehyde dehydrogenase family protein	-0.310221	-0.0289652	0.510299			AT2G22010	related to KPC1	0.176851	0.697512	1.36083
AT1G14820	Sec14p-like phosphatidylinositol transfer family protein	0.491831	-1.09222	-0.564989			AT2G22170	Lipase/lipooxygenase, PLAT/LH2 family protein	0.0562562	-0.3172	-0.652602
AT1G14830	DYNAMIN-like 1C	-0.0406169	0.10839	0.291578			AT2G22190	Haloacid dehalogenase-like hydrolase (HAD) superfamily protein	-0.0217931	1.16261	-1.52626
AT1G14850	nucleoporin 155	-0.770279	0.393459	0.0699433			AT2G22240	myo-inositol-1-phosphate synthase 2	2.68222	1.74296	-0.135108
AT1G14870	PLANT CADMIUM RESISTANCE 2	-0.0183292	1.04558	4.56036			AT2G22450	riboflavin biosynthesis protein, putative	-0.952637	-2.54965	-1.76167
AT1G14890	Plant invertase/pectin methylesterase inhibitor superfamily protein	-0.771453	0.583359	-0.802799			AT2G22690	zinc ion binding	0.167078	-0.918196	0.586839
AT1G14900	high mobility group A	-0.0771075	0.0171516	-0.604184			AT2G22770	basic helix-loop-helix (bHLH) DNA-binding superfamily protein	-0.71687	-1.07575	-0.170968
AT1G14910	ENTH/ANTH/VHS superfamily protein	-0.350416	-0.13287	0.129764			AT2G22910	N-acetyl-l-glutamate synthase 1	-0.0393413	-0.314017	0.11192
AT1G14920	GRAS family transcription factor family protein	-2.20467	-1.7944	-1.62869			AT2G23120	Late embryogenesis abundant protein, group 6	0.361879	2.51141	-0.216459
AT1G14950		0.647001	0.0119443	-0.144023			AT2G23150	natural resistance-associated macrophage protein 3	0.266985	0.353988	-0.212671
AT1G14980	chaperonin 10	1.14887	0.272149	0.721729			AT2G23390		-0.057047	-0.244504	-0.542017
AT1G14990		-0.544373	-0.53718	-0.70298			AT2G23430	Cyclin-dependent kinase inhibitor family protein	0.0113738	-0.461036	-0.618796
AT1G15000	serine carboxypeptidase-like 50	-1.49182	-0.392178	-0.719323			AT2G23670	homolog of Synechocystis YCF37	0.450007	-0.140658	-0.265899
AT1G15010		-0.530295	3.63662	0.479757			AT2G23890	HAD-superfamily hydrolase, subfamily IG, 5'-nucleotidase	-0.0664161	-0.598711	0.870282
AT1G15020	quiescin-sulfhydryl oxidase 1	-0.720108	-0.348242	-1.17004			AT2G24020	Uncharacterised BCR, YbaB family COG0718	-0.430838	-0.255487	0.0942386
AT1G15060	Uncharacterised conserved protein UCP031088, alpha/beta hydrolase	0.167789	0.292297	-0.220654			AT2G24050	MIF4G domain-containing protein / MA3 domain-containing protein	0.564176	-0.0327754	0.866989
AT1G15120	Ubiquinol-cytochrome C reductase hinge protein	-0.512574	-0.50871	0.251384			AT2G24060	Translation initiation factor 3 protein	-0.390982	-0.741168	0.105853
AT1G15130	Endosomal targeting BRO1-like domain-containing protein	-0.0129769	-0.135327	0.274655			AT2G24100		0.77508	3.10719	0.129641
AT1G15140	FAD/NAD(P)-binding oxidoreductase	0.362101	-0.708825	-0.339005			AT2G24150	heptahelical protein 3	-0.310243	-0.343528	-0.779745
AT1G15170	MATE efflux family protein	0.457724	-0.209989	1.3365			AT2G24360	Protein kinase superfamily protein	-0.335996	0.000484641	1.09082
AT1G15180	MATE efflux family protein	-0.253471	0.39151	-0.693022			AT2G24420	DNA repair ATPase-related	0.353608	-0.40227	-0.883023
AT1G15200	protein-protein interaction regulator family protein	-0.457511	0.0571004	0.213272			AT2G24440	selenium binding	-0.462051	-0.746308	-0.852885
AT1G15230		0.11409	-0.106676	-0.43979			AT2G24550		0.185554	-0.903507	-0.414185
AT1G15250	Zinc-binding ribosomal protein family protein	-0.99686	0.125916	0.448309			AT2G24880		-0.39018	-1.47603	-0.966833
AT1G15260		-0.618767	-0.785583	-1.91514			AT2G24940	membrane-associated progesterone binding protein 2	0.159677	-0.510411	-0.595016
AT1G15270	Translation machinery associated TMA7	-0.622753	0.549472	0.280403			AT2G25110	stromal cell-derived factor 2-like protein precursor	0.385666	-0.415627	0.316147
AT1G15280	CASC3/Barentsz eIF4AIII binding	0.125986	0.0214179	0.294371			AT2G25430	epsin N-terminal homology (ENTH) domain-containing protein / clathrin assembly protein-related	0.575502	0.054084	0.505977
AT1G15290	Tetratricopeptide repeat (TPR)-like superfamily protein	-0.166817	1.00263	-0.839947			AT2G25450	2-oxoglutarate (2OG) and Fe(II)-dependent oxygenase superfamily protein	0.598795	-0.0489568	-0.526423
AT1G15310	signal recognition particle 54 kDa subunit	0.835387	-0.5845	-0.357183			AT2G25540	cellulose synthase 10	-0.194122	0.0692224	-0.453268
AT1G15330	Cystathionine beta-synthase (CBS) protein	-0.210639	-0.209292	-0.565834			AT2G25720		0.268781	-0.177889	0.399433
AT1G15340	methyl-CPG-binding domain 10	0.266026	0.0482131	-0.424543			AT2G25880	ataurora2	0.699245	-0.304053	-0.0956444
AT1G15350		-0.789404	-0.596829	-0.506043			AT2G25900	Zinc finger C-x8-C-x5-C-x3-H type family protein	-1.81214	0.587627	-1.72401
AT1G15370	SNARE-like superfamily protein	0.0735679	-0.0170735	-0.460611			AT2G25930	hydroxyproline-rich glycoprotein family protein	0.196567	-0.764761	-0.750054
AT1G15380	Lactoylglutathione lyase / glyoxalase I family protein	-0.848342	0.640997	-1.69626			AT2G26140	FTSH protease 4	0.602081	-0.0742308	0.409051
AT1G15390		-0.976182	-0.164586	-0.118744			AT2G26200	S-adenosyl-L-methionine-dependent methyltransferases superfamily protein	-0.0800525	-0.869735	-0.225222
AT1G15400		-0.138411	-0.589324	-0.123991			AT2G26250	3-ketoacyl-CoA synthase 10	0.471323	0.00187525	-1.10874
AT1G15410	aspartate-glutamate racemase family	-0.453339	0.476792	-0.573372			AT2G26540	uroporphyrinogen-III synthase family protein	-0.244331	-0.879632	-0.601731
AT1G15425		-0.0371294	0.157478	1.16359			AT2G26570	Plant protein of unknown function (DUF827)	0.368469	-0.199124	-0.83986
AT1G15430	Protein of unknown function (DUF1644)	0.829522	0.249614	1.7363			AT2G26600	Glycosyl hydrolase superfamily protein	0.457074	-0.212221	0.66932
AT1G15440	periodic tryptophan protein 2	0.282247	-0.212822	0.987948			AT2G27330	RNA-binding (RRM/RBD/RNP motifs) family protein	-3.02394	-0.896842	-0.293239
AT1G15470	Transducin/WD40 repeat-like superfamily protein	-0.210077	-0.498765	-0.17143			AT2G27340	N-acetylglucosaminylphosphatidylinositol de-N-acetylase family protein	-0.898616	-0.684956	-0.559737
AT1G15500	TLC ATP/ADP transporter	0.169888	0.208272	0.750172			AT2G27350	OTU-like cysteine protease family protein	-0.414865	-0.876502	0.163156
AT1G15510	Tetratricopeptide repeat (TPR)-like superfamily protein	-0.134613	-0.621195	0.315244			AT2G27420	Cysteine proteinases superfamily protein	2.32773	3.04666	1.46293
AT1G15520	pleiotropic drug resistance 12	-0.269436	-0.502954	5.70208			AT2G27650	Ubiquitin carboxyl-terminal hydrolase-related protein	0.558945	-0.541709	-0.391083
AT1G15570	CYCLIN A2;3	0.224235	-0.260735	-1.19866			AT2G27860	UDP-D-apiose/UDP-D-xylose synthase 1	-0.408197	-0.181893	-0.395999
AT1G15600		0.78008	-0.0421018	0.115984			AT2G28200	C2H2-type zinc finger family protein	-0.0719304	0.729841	-1.32635
AT1G15660	centromere protein C	0.0884257	-0.384827	-0.0610142			AT2G28260	cyclic nucleotide-gated channel 15	-0.46881	-0.118406	-0.836942
AT1G15690	Inorganic H pyrophosphatase family protein	0.112435	-0.0265187	-0.721514			AT2G28420	Lactoylglutathione lyase / glyoxalase I family protein	0.741767	-0.466135	-0.0913827
AT1G15700	ATPase, F1 complex, gamma subunit protein	-1.26047	-0.0868665	0.00479832			AT2G28470	beta-galactosidase 8	0.27124	-0.0783797	-1.0183
AT1G15710	prephenate dehydrogenase family protein	0.464043	-0.078649	0.206665			AT2G28720	Histone superfamily protein	-1.68573	-0.0578383	-1.0968
AT1G15730	Cobalamin biosynthesis CobW-like protein	0.0945884	-0.305813	-0.102941			AT2G28800	63 kDa inner membrane family protein	-0.5185	-0.228718	-0.325299
AT1G15740	Leucine-rich repeat family protein	-0.688848	-0.22471	-1.17987			AT2G28890	poltergeist like 4	0.0753867	0.0704654	0.472641
AT1G15750	Transducin family protein / WD-40 repeat family protein	-0.124331	0.456393	-0.158564			AT2G28910	CAX interacting protein 4	-0.361912	-0.42592	-0.284093
AT1G15780		-0.471813	-0.0285191	0.98001			AT2G28940	Protein kinase superfamily protein	-0.259329	-0.641598	0.85917
AT1G15790		-0.224101	-0.683526	0.949326			AT2G29180		-0.843456	-0.485941	-0.464905
AT1G15800		0.46934	-0.298045	0.617724			AT2G29530	Tim10/DDP family zinc finger protein	-0.396023	-0.241094	0.958095
AT1G15810	S15/NS1, RNA-binding protein	-0.0318268	-0.640838	0.247958			AT2G29540	RNApolymerase 14 kDa subunit	-0.283883	-0.52977	1.18022
AT1G15820	light harvesting complex photosystem II subunit 6	-0.879507	-0.021652	-0.565336			AT2G29630	thiaminC	-0.387451	-1.42561	-1.52921
AT1G15860	Domain of unknown function (DUF298)	0.218786	0.48892	0.745669			AT2G30000	PHF5-like protein	0.00455303	-0.306113	-0.372458
AT1G15880	golgi snare 11	-0.331111	-0.27286	-0.0817908			AT2G30010	TRICHOME BIREFRINGENCE-LIKE 45	-3.39302	0.131183	-1.64661
AT1G15910	XH/XS domain-containing protein	-0.834086	0.202707	-0.213134			AT2G30040	mitogen-activated protein kinase kinase kinase 14	1.68266	2.47257	0.22542
AT1G15920	Polynucleotidyl transferase, ribonuclease H-like superfamily protein	-0.230632	-0.17506	0.363463			AT2G30200	catalytics;transferases;[acyl-carrier-protein] S-malonyltransferases;binding	-0.110302	-0.513868	-0.151123
AT1G15930	Ribosomal protein L7Ae/L30e/S12e/Gadd45 family protein	0.0240468	0.016786	-0.010952			AT2G30360	SOS3-interacting protein 4	0.191281	-0.0390171	1.1974
AT1G15940	Tudor/PWWP/MBT superfamily protein	0.35179	0.410484	0.158729			AT2G30390	ferrochelatase 2	0.690187	-0.362825	-0.367788
AT1G15950	cinnamoyl coa reductase 1	1.14202	0.62452	-0.0732728			AT2G30570	photosystem II reaction center W	-0.133902	-0.196428	-0.344155
AT1G15980	NDH-dependent cyclic electron flow 1	-0.207808	0.231826	-0.137087			AT2G30790	photosystem II subunit P-2	-0.369917	-0.572375	-1.33588
AT1G16000		-0.841688	-1.18702	0.619754			AT2G31070	TCP domain protein 10	-0.290907	0.802994	-1.02856
AT1G16010	magnesium transporter 2	0.11213	-0.0028018	0.136113			AT2G31130		0.284115	-0.423159	0.541732
AT1G16020	Protein of unknown function (DUF1712)	0.0867859	0.034057	-0.196751			AT2G31790	UDP-Glycosyltransferase superfamily protein	0.781411	-0.0952897	-0.470219
AT1G16070	tubby like protein 8	0.229413	-0.441777	-0.249884			AT2G31840	Thioredoxin superfamily protein	-0.160708	-0.298242	-0.355999
AT1G16080		-0.641044	0.617655	-0.111344			AT2G32020	Acyl-CoA N-acyltransferases (NAT) superfamily protein	-0.0581516	0.0665152	4.49276
AT1G16160	wall associated kinase-like 5	-0.347464	-0.220599	-0.438476			AT2G32800	protein kinase family protein	0.394985	-0.0524854	0.190476
AT1G16170		-1.20952	-0.590392	-1.08289			AT2G32990	glycosyl hydrolase 9B8	0.497332	1.13141	-0.176783
AT1G16180	Serinc-domain containing serine and sphingolipid biosynthesis protein	-0.00426191	-0.285705	-0.0759033			AT2G33040	gamma subunit of Mt ATP synthase	-0.00136365	-0.024626	0.0559177
AT1G16190	Rad23 UV excision repair protein family	-0.133486	0.398404	-0.192052			AT2G33050	receptor like protein 26	0.462435	-0.625771	-0.199089
AT1G16210		0.665297	0.0525039	0.341171			AT2G33120	synaptobrevin-related protein 1	-0.51265	0.123709	0.938678
AT1G16240	syntaxin of plants 51	-0.852684	-0.102566	-0.271285			AT2G33180		-0.183132	-0.0927793	-0.0842114
AT1G16260	Wall-associated kinase family protein	0.11181	-0.327044	0.275716			AT2G33380	Caleosin-related family protein	0.993493	1.33732	-0.647493
AT1G16280	RNA helicase 36	-0.481941	-0.241389	0.259943			AT2G33620	AT hook motif DNA-binding family protein	0.154425	-0.16122	-0.219319
AT1G16290		0.194675	-0.339206	-0.371775			AT2G33700	Protein phosphatase 2C family protein	0.404958	0.406823	0.588659
AT1G16350	Aldolase-type TIM barrel family protein	0.420546	-0.0601251	0.0734059			AT2G33770	phosphate 2	0.0299718	0.00248955	-1.23689
AT1G16390	organic cation/carnitine transporter 3	-1.02341	0.443655	-1.17184			AT2G33845	Nucleic acid-binding, OB-fold-like protein	0.470603	-0.313439	0.783175
AT1G16410	cytochrome p450 79f1	0.0783184	-0.0303481	-1.59096			AT2G34250	SecY protein transport family protein	-0.202601	-0.216162	0.736979
AT1G16430	Surfeit locus protein 5 subunit 22 of Mediator complex	-0.695111	-0.905183	-0.0410273			AT2G34340	Protein of unknown function, DUF584	-0.260749	0.0242106	-0.645891
AT1G16460	rhodanese homologue 2	0.274073	-0.304813	-0.377956			AT2G34430	light-harvesting chlorophyll-protein complex II subunit B1	-0.130617	-0.202832	-0.32773
AT1G16470	proteasome subunit PAB1	-0.467677	-0.253737	0.484366			AT2G34450	HMG-box (high mobility group) DNA-binding family protein	1.06451	0.711301	0.113382
AT1G16490	myb domain protein 58	-0.0655882	-0.80408	-0.720694			AT2G34460	NAD(P)-binding Rossmann-fold superfamily protein	0.805841	0.74909	0.26534
AT1G16500		-0.289656	0.358912	0.266711			AT2G34590	Transketolase family protein	-0.540709	0.040338	-0.625962
AT1G16510	SAUR-like auxin-responsive protein family	-0.225143	-0.844793	-0.311484			AT2G34620	Mitochondrial transcription termination factor family protein	-0.859522	-0.70136	-1.56181
AT1G16520		0.0737846	0.105787	-0.204407			AT2G34750	RNA polymerase I specific transcription initiation factor RRN3 protein	0.0229164	0.31671	0.620319
AT1G16560	Per1-like family protein	-0.531731	-0.908968	-0.26213			AT2G34770	fatty acid hydroxylase 1	0.329599	-0.800011	-1.65179
AT1G16570	UDP-Glycosyltransferase superfamily protein	-0.250246	-0.184911	-0.389947			AT2G34810	FAD-binding Berberine family protein	1.21704	-1.00733	0.326024
AT1G16590	DNA-binding HORMA family protein	-1.06892	-0.400219	-0.576112			AT2G35260		-0.836645	0.0469838	-1.34062
AT1G16610	arginine/serine-rich 45	-0.145054	0.0732955	0.0397079			AT2G35620	Leucine-rich repeat protein kinase family protein	-0.601109	-0.510378	-0.901103
AT1G16670	Protein kinase superfamily protein	-0.372876	-0.160895	1.95142			AT2G35630	ARM repeat superfamily protein	-0.0165009	-0.0371491	-0.0990855
AT1G16680	Chaperone DnaJ-domain superfamily protein	0.0542836	0.0507178	-0.706648			AT2G35680	Phosphotyrosine protein phosphatases superfamily protein	-0.0531028	-0.122739	0.0112922
AT1G16710	histone acetyltransferase of the CBP family 12	0.182103	-0.282181	-0.570012			AT2G35800	mitochondrial substrate carrier family protein	-0.046957	0.832321	-0.462331
AT1G16720	high chlorophyll fluorescence phenotype 173	0.655087	1.07681	0.041153			AT2G35810		0.302207	-0.0706907	-0.43737
AT1G16740	Ribosomal protein L20	-0.318236	-0.471866	0.113422			AT2G35840	Sucrose-6F-phosphate phosphohydrolase family protein	0.884903	0.287376	-0.29148
AT1G16750	Protein of unknown function, DUF547	-0.245209	-0.668054	-0.387516			AT2G35880	TPX2 (targeting protein for Xklp2) protein family	-1.07196	-0.584963	-0.0644553
AT1G16780	Inorganic H pyrophosphatase family protein	-0.503752	-0.529557	-0.772368			AT2G36390	starch branching enzyme 2.1	0.0135011	-0.822209	-1.05145
AT1G16810		-0.671025	-0.196308	-0.137254			AT2G36580	Pyruvate kinase family protein	-0.156639	-0.0756617	0.705276
AT1G16840		0.0193191	0.0202362	-0.378152			AT2G36630	Sulfite exporter TauE/SafE family protein	1.12047	1.57407	-0.0741016
AT1G16860	Ubiquitin-specific protease family C19-related protein	-0.102874	0.21393	-0.832373			AT2G36680	Modifier of rudimentary (Mod(r)) protein	0.222235	-0.371495	0.134102
AT1G16870	mitochondrial 28S ribosomal protein S29-related	0.0737922	-0.386899	0.245029			AT2G36835		0.297035	0.318631	0.423348
AT1G16880	uridylyltransferase-related	-0.39017	0.565374	-0.158574			AT2G36850	glucan synthase-like 8	0.211382	0.363595	0.112163
AT1G16900	Alg9-like mannosyltransferase family	-0.121415	-0.181452	0.165699			AT2G36885		0.89443	-0.142168	-0.0185271
AT1G16920	RAB GTPase homolog A1B	-1.00198	-0.152751	-0.538029			AT2G36900	membrin 11	0.0136531	-0.556473	-0.123081
AT1G16940		0.160231	-0.371277	-0.256596			AT2G36960	TSL-kinase interacting protein 1	0.0295082	-0.686466	-0.561188
AT1G16970	KU70 homolog	0.270435	-0.254495	0.501245			AT2G37130	Peroxidase superfamily protein	-0.190766	-2.76081	-2.36088
AT1G17050	solanesyl diphosphate synthase 2	1.44511	2.45343	0.819214			AT2G37240	Thioredoxin superfamily protein	0.667459	0.609252	1.21965
AT1G17070	GC-rich sequence DNA-binding factor-like protein with Tuftelin interacting domain	0.241743	-0.490425	0.547631			AT2G37250	adenosine kinase	-0.11708	0.451417	1.14283
AT1G17080	Ribosomal protein L18ae family	-0.0195476	-0.312929	0.0422385			AT2G37470	Histone superfamily protein	-0.387643	0.574691	-0.338122
AT1G17100	SOUL heme-binding family protein	1.72751	-0.0669636	0.459714			AT2G37480		-0.744035	-1.66099	-0.200792
AT1G17110	ubiquitin-specific protease 15	0.0671935	0.128658	-0.374118			AT2G37550	ARF-GAP domain 7	-0.403864	-0.0362619	-0.0325884
AT1G17120	cationic amino acid transporter 8	-0.16813	-0.294387	-0.498885			AT2G37560	origin recognition complex second largest subunit 2	0.0988092	-0.506505	-0.079863
AT1G17130	Family of unknown function (DUF572)	-0.209793	0.00489714	0.52213			AT2G37585	Core-2/I-branching beta-1,6-N-acetylglucosaminyltransferase family protein	0.32834	-0.171281	-1.0796
AT1G17140	interactor of constitutive active rops 1	-0.79096	-0.342715	-0.539711			AT2G37630	myb-like HTH transcriptional regulator family protein	-0.535343	-0.165941	-0.792323
AT1G17145	RING/U-box superfamily protein	-0.270503	0.306439	0.125297			AT2G37660	NAD(P)-binding Rossmann-fold superfamily protein	-0.172274	-0.769248	-0.604943
AT1G17160	pfkB-like carbohydrate kinase family protein	0.0718746	-0.949348	-0.0540342			AT2G37870	Bifunctional inhibitor/lipid-transfer protein/seed storage 2S albumin superfamily protein	2.66699	0.0652791	-0.0536472
AT1G17170	glutathione S-transferase TAU 24	0.604369	-3.20911	1.60004			AT2G38000	chaperone protein dnaJ-related	0.110214	-0.194368	0.0677037
AT1G17190	glutathione S-transferase tau 26	0.128179	-0.416062	-1.33246			AT2G38210	putative PDX1-like protein 4	1.12321	0.829927	0.687535
AT1G17200	Uncharacterised protein family (UPF0497)	-0.766552	-0.69577	-1.25573			AT2G38370	Plant protein of unknown function (DUF827)	-0.810825	-0.609532	-0.261308
AT1G17210	IAP-like protein 1	0.0263484	0.493428	-0.287684			AT2G38465		-0.204057	0.136819	1.47944
AT1G17220	Translation initiation factor 2, small GTP-binding protein	0.111536	0.31857	0.0853141			AT2G38540	lipid transfer protein 1	0.211163	-0.319332	-0.769408
AT1G17280	ubiquitin-conjugating enzyme 34	0.130303	0.478931	-0.14148			AT2G38550	Transmembrane proteins 14C	0.349277	-0.945346	-0.466496
AT1G17290	alanine aminotransferas	0.0844577	-0.569101	1.37144			AT2G38560	transcript elongation factor IIS	0.24463	-0.028849	0.404744
AT1G17330	Metal-dependent phosphohydrolase	0.0706879	0.0428362	0.523972			AT2G38610	RNA-binding KH domain-containing protein	-0.327759	0.331569	0.0809495
AT1G17340	Phosphoinositide phosphatase family protein	-0.157464	-0.111514	0.151448			AT2G38650	galacturonosyltransferase 7	-0.496587	-0.487775	-0.237121
AT1G17350	NADH:ubiquinone oxidoreductase intermediate-associated protein 30	0.462842	-0.701016	-0.470211			AT2G38670	phosphorylethanolamine cytidylyltransferase 1	-0.271358	-0.947987	-0.922326
AT1G17360		0.491665	1.03301	-0.264253			AT2G38740	Haloacid dehalogenase-like hydrolase (HAD) superfamily protein	1.02666	0.629807	0.783404
AT1G17370	oligouridylate binding protein 1B	0.315455	0.609098	-0.173579			AT2G38820	Protein of unknown function (DUF506)	0.669515	-1.88916	-0.821597
AT1G17410	Nucleoside diphosphate kinase family protein	-0.539011	-0.534777	0.0692792			AT2G38860	Class I glutamine amidotransferase-like superfamily protein	0.571874	-0.184801	4.08662
AT1G17420	lipoxygenase 3	-0.931461	2.76876	1.24117			AT2G38905	Low temperature and salt responsive protein family	0.9645	-0.0201076	0.460464
AT1G17430	alpha/beta-Hydrolases superfamily protein	0.574107	-0.80103	-1.02757			AT2G39080	NAD(P)-binding Rossmann-fold superfamily protein	-0.378109	-0.315698	0.0199396
AT1G17440	Transcription initiation factor TFIID subunit A	-0.152876	-0.0253723	0.821157			AT2G39170		-0.0767871	-0.435557	0.0767741
AT1G17450	B-block binding subunit of TFIIIC	-0.0129692	-0.216492	-0.178108			AT2G39180	CRINKLY4 related 2	-0.109487	-1.04691	-0.340289
AT1G17455	ELF4-like 4	-1.48841	-0.559091	-0.796293			AT2G39190	Protein kinase superfamily protein	-0.0411238	-0.181168	-0.566195
AT1G17460	TRF-like 3	0.511331	-1.4899	0.143002			AT2G39260	binding;RNA binding	0.182519	-0.223421	-0.220594
AT1G17470	developmentally regulated G-protein 1	-0.253268	-0.254421	-0.168289			AT2G39290	phosphatidylglycerolphosphate synthase 1	-0.630962	-0.595963	-0.242815
AT1G17490		0.136799	-0.527932	0.269166			AT2G39350	ABC-2 type transporter family protein	1.46994	0.59481	0.434274
AT1G17500	ATPase E1-E2 type family protein / haloacid dehalogenase-like hydrolase family protein	-0.278056	-0.503662	0.0998227			AT2G39440		-0.465743	-0.368339	-0.783768
AT1G17510		-0.273697	-0.631138	0.316246			AT2G39450	Cation efflux family protein	-0.4265	0.801652	-0.771206
AT1G17530	translocase of inner mitochondrial membrane 23	-0.164657	-0.588298	0.0711468			AT2G39460	ribosomal protein L23AA	-0.173216	-0.0459124	0.0488232
AT1G17550	homology to ABI2	0.251561	-0.339252	-0.447753			AT2G39660	botrytis-induced kinase1	-0.42859	1.389	2.31931
AT1G17580	myosin 1	-0.100109	-0.0226652	-0.482344			AT2G39730	rubisco activase	-0.010084	0.124888	-0.199621
AT1G17620	Late embryogenesis abundant (LEA) hydroxyproline-rich glycoprotein family	0.136818	0.881421	-0.769168			AT2G39810	ubiquitin-protein ligases	0.00855155	0.29268	-0.19972
AT1G17650	glyoxylate reductase 2	-0.0726069	-0.424856	-0.223794			AT2G39920	HAD superfamily, subfamily IIIB acid phosphatase	-0.890288	-0.238957	-1.86009
AT1G17680	tetratricopeptide repeat (TPR)-containing protein	-0.358257	-0.282802	-0.189437			AT2G39930	isoamylase 1	-0.367029	-0.948047	-1.29428
AT1G17690		0.145536	-0.148397	0.53632			AT2G39950		-0.329005	-0.395226	-0.303478
AT1G17700	prenylated RAB acceptor 1.F1	-0.450181	-0.746771	-1.13397			AT2G40120	Protein kinase superfamily protein	-0.119448	-0.419903	-0.366263
AT1G17710	Pyridoxal phosphate phosphatase-related protein	0.602312	0.449411	-0.155974			AT2G40160	Plant protein of unknown function (DUF828)	-0.50722	-0.138093	-0.0595888
AT1G17720	Protein phosphatase 2A, regulatory subunit PR55	0.110214	-0.184493	0.371271			AT2G40300	ferritin 4	0.385994	-0.606906	-0.859454
AT1G17730	vacuolar protein sorting 46.1	0.234053	0.339398	0.510805			AT2G40460	Major facilitator superfamily protein	1.38353	2.33247	-0.71506
AT1G17745	D-3-phosphoglycerate dehydrogenase	-0.0155356	-0.115361	1.2463			AT2G40490	Uroporphyrinogen decarboxylase	-0.811863	-0.716803	-0.499399
AT1G17760	Tetratricopeptide repeat (TPR)-like superfamily protein	0.411703	-0.163094	-0.024269			AT2G40550	E2F target gene 1	0.206604	-0.384664	0.0438628
AT1G17840	white-brown complex homolog protein 11	0.843398	-0.446092	-0.693673			AT2G40600	appr-1-p processing enzyme family protein	-0.516064	-1.04808	0.416836
AT1G17850	Rhodanese/Cell cycle control phosphatase superfamily protein	-0.133465	-0.644035	-0.308641			AT2G40680		0.348488	-0.627629	0.314636
AT1G17860	Kunitz family trypsin and protease inhibitor protein	0.662559	-0.392038	1.39199			AT2G40770		0.148371	-0.0911959	-0.204931
AT1G17870	ethylene-dependent gravitropism-deficient and yellow-green-like 3	3.23857	0.134629	0.460508			AT2G40810	homolog of yeast autophagy 18C	-0.460077	0.335939	0.0554052
AT1G17880	basic transcription factor 3	-0.0976198	-0.0334008	0.306891			AT2G40830	RING-H2 finger C1A	0.177875	-0.301299	0.304801
AT1G17890	NAD(P)-binding Rossmann-fold superfamily protein	0.104404	-0.542501	0.333953			AT2G40880	cystatin A	-0.969618	-0.0590406	-0.0986193
AT1G17920	homeodomain GLABROUS 12	-0.905052	-0.34455	-0.98505			AT2G40900	nodulin MtN21 /EamA-like transporter family protein	0.940194	1.36841	-1.37458
AT1G17930	Aminotransferase-like, plant mobile domain family protein	-0.456493	-0.85298	0.234795			AT2G41010	calmodulin (CAM)-binding protein of 25 kDa	-0.250592	4.51425	1.13087
AT1G17970	RING/U-box superfamily protein	-0.60875	0.209376	-1.37949			AT2G41110	calmodulin 2	-0.46192	0.652731	2.5273
AT1G17980	poly(A) polymerase 1	-0.145128	-0.170231	-0.294319			AT2G41180	VQ motif-containing protein	-0.495216	-1.24438	1.65097
AT1G17990	FMN-linked oxidoreductases superfamily protein	-1.05681	-0.535398	0.918063			AT2G41190	Transmembrane amino acid transporter family protein	1.12087	-0.531245	-0.861553
AT1G18010	Major facilitator superfamily protein	-0.446647	-1.33396	-0.448625			AT2G41430	dehydration-induced protein (ERD15)	-0.527912	0.0984809	0.0143146
AT1G18030	Protein phosphatase 2C family protein	-0.400305	-0.281794	-0.0937821			AT2G41490	UDP-glcnac-adolichol phosphate glcnac-1-p-transferase	-0.0737168	-0.439413	-0.34913
AT1G18040	cyclin-dependent kinase D1;3	0.315338	-0.0412946	-0.0628161			AT2G41710	Integrase-type DNA-binding superfamily protein	-0.771436	-0.250786	0.108388
AT1G18060		0.114947	0.618948	0.0517608			AT2G41760		-0.657863	-1.13126	-0.607683
AT1G18070	Translation elongation factor EF1A/initiation factor IF2gamma family protein	0.353574	0.382851	0.418661			AT2G41790	Insulinase (Peptidase family M16) family protein	0.402379	0.074012	0.139557
AT1G18080	Transducin/WD40 repeat-like superfamily protein	0.286876	0.222916	0.0582758			AT2G41900	CCCH-type zinc finger protein with ARM repeat domain	0.711731	0.31835	0.299623
AT1G18090	5'-3' exonuclease family protein	-0.240803	-0.195674	-0.431911			AT2G42040		-1.61283	-0.385281	-1.87228
AT1G18150	Protein kinase superfamily protein	-0.0233262	-0.552432	-0.416171			AT2G42150	DNA-binding bromodomain-containing protein	0.489791	0.211442	-0.389797
AT1G18160	Protein kinase superfamily protein	-0.598504	-0.44625	0.30425			AT2G42270	U5 small nuclear ribonucleoprotein helicase	0.376192	-0.587749	0.664021
AT1G18170	FKBP-like peptidyl-prolyl cis-trans isomerase family protein	-0.149643	-0.79623	-0.859369			AT2G42490	Copper amine oxidase family protein	0.343451	-0.0201745	-0.357214
AT1G18190	golgin candidate 2	0.109451	-0.330168	-0.409887			AT2G42530	cold regulated 15b	0.890308	0.847828	-0.680292
AT1G18200	RAB GTPase homolog A6B	0.317545	-0.365757	-0.247483			AT2G42540	cold-regulated 15a	0.891079	2.61827	1.17338
AT1G18210	Calcium-binding EF-hand family protein	-0.342986	1.29541	2.09289			AT2G42590	general regulatory factor 9	-0.0839887	0.0397928	-0.573038
AT1G18250	Pathogenesis-related thaumatin superfamily protein	-0.356314	-0.236084	-0.777642			AT2G42620	RNI-like superfamily protein	0.261231	-0.227191	-0.66047
AT1G18260	HCP-like superfamily protein	0.0199983	-0.519135	-0.265665			AT2G42750	DNAJ heat shock N-terminal domain-containing protein	0.138302	0.0726859	-0.809148
AT1G18270	ketose-bisphosphate aldolase class-II family protein	-0.385699	-0.267831	-0.874716			AT2G42790	citrate synthase 3	0.156608	-1.23104	-0.936427
AT1G18330	Homeodomain-like superfamily protein	0.545781	1.02325	-1.4813			AT2G42840	protodermal factor 1	0.372358	0.0327158	-0.415268
AT1G18340	basal transcription factor complex subunit-related	-0.204352	-0.327316	-0.360015			AT2G42880	MAP kinase 20	-0.694682	-0.508583	-0.308892
AT1G18360	alpha/beta-Hydrolases superfamily protein	0.614948	-0.451041	-0.998367			AT2G42910	Phosphoribosyltransferase family protein	-0.0871468	0.0800788	-0.000218127
AT1G18370	ATP binding microtubule motor family protein	-0.437736	-0.643124	-0.406506			AT2G42990	GDSL-like Lipase/Acylhydrolase superfamily protein	0.0361053	-0.567869	-0.786092
AT1G18380		-0.168525	0.68189	2.39873			AT2G43010	phytochrome interacting factor 4	-0.706309	-0.595955	-1.46779
AT1G18390	Protein kinase superfamily protein	-0.437209	0.783593	2.16677			AT2G43020	polyamine oxidase 2	0.835665	-0.667249	-0.688238
AT1G18400	BR enhanced expression 1	-0.0731822	0.457795	-0.673949			AT2G43240	Nucleotide-sugar transporter family protein	0.370742	0.0144926	0.325472
AT1G18440	Peptidyl-tRNA hydrolase family protein	0.113539	-0.0655164	0.280285			AT2G43320	S-adenosyl-L-methionine-dependent methyltransferases superfamily protein	0.377275	0.580097	1.05445
AT1G18450	actin-related protein 4	-0.348595	0.0290108	-0.425609			AT2G43330	inositol transporter 1	0.410592	0.822946	-0.957307
AT1G18460	alpha/beta-Hydrolases superfamily protein	0.697899	1.22783	-0.551095			AT2G43400	electron-transfer flavoprotein:ubiquinone oxidoreductase	-0.8835	-0.0887924	-1.10553
AT1G18470	Transmembrane Fragile-X-F-associated protein	-0.36545	-0.114034	-0.710355			AT2G43460	Ribosomal L38e protein family	-0.0489184	0.118907	0.0245936
AT1G18480	Calcineurin-like metallo-phosphoesterase superfamily protein	0.16222	0.0977368	1.62536			AT2G43500	Plant regulator RWP-RK family protein	0.578599	1.51648	-0.774516
AT1G18500	methylthioalkylmalate synthase-like 4	-0.0473929	-0.0508747	0.112676			AT2G43710	Plant stearoyl-acyl-carrier-protein desaturase family protein	0.143809	0.547404	-0.151103
AT1G18540	Ribosomal protein L6 family protein	0.122504	0.0746878	0.12319			AT2G43810	Small nuclear ribonucleoprotein family protein	-0.336013	0.18114	0.145379
AT1G18570	myb domain protein 51	-0.366407	0.570492	4.44847			AT2G44050	6,7-dimethyl-8-ribityllumazine synthase / DMRL synthase / lumazine synthase / riboflavin synthase	0.0232109	-0.0539742	0.0969968
AT1G18580	galacturonosyltransferase 11	0.0550939	-0.74653	-0.44048			AT2G44360		-0.366497	-0.819823	-0.528161
AT1G18590	sulfotransferase 17	0.599443	-0.306628	0.896375			AT2G44440	Emsy N Terminus (ENT) domain-containing protein	0.147502	-0.47711	-0.273774
AT1G18610	Galactose oxidase/kelch repeat superfamily protein	-0.161573	0.253501	-1.11194			AT2G44610	Ras-related small GTP-binding family protein	-0.0592422	-0.241171	-0.334517
AT1G18620		-2.73688	0.0432151	-1.45999			AT2G44620	mitochondrial acyl carrier protein 1	0.169542	-0.216402	0.197567
AT1G18630	glycine-rich RNA-binding protein 6	-0.240628	-0.160891	0.564038			AT2G44660	ALG6, ALG8 glycosyltransferase family	0.305975	-0.763902	-0.280858
AT1G18640	3-phosphoserine phosphatase	-0.999823	-0.449701	-0.70973			AT2G44770	ELMO/CED-12 family protein	0.0524765	-0.504479	-0.431783
AT1G18650	plasmodesmata callose-binding protein 3	-0.571002	-0.577238	-1.55885			AT2G44920	Tetratricopeptide repeat (TPR)-like superfamily protein	-0.436957	-0.280556	-0.66626
AT1G18660	zinc finger (C3HC4-type RING finger) family protein	1.00623	0.305145	0.313289			AT2G44940	Integrase-type DNA-binding superfamily protein	0.525107	2.28348	-1.48892
AT1G18670	Protein kinase superfamily protein	0.460958	0.646049	-0.96352			AT2G44970	alpha/beta-Hydrolases superfamily protein	0.601312	-0.0713879	0.569673
AT1G18690	Galactosyl transferase GMA12/MNN10 family protein	0.159086	-0.448609	0.175776			AT2G45030	Translation elongation factor EFG/EF2 protein	-0.0313333	0.147758	0.400947
AT1G18700	DNAJ heat shock N-terminal domain-containing protein	-0.424584	-0.198561	-0.357277			AT2G45170	AUTOPHAGY 8E	-2.41143	0.1225	-0.519535
AT1G18710	myb domain protein 47	-0.0937885	0.081063	-1.13654			AT2G45290	Transketolase	0.255271	-0.767827	0.623984
AT1G18720	Protein of unknown function (DUF962)	0.182724	-0.868279	-0.454418			AT2G45440	dihydrodipicolinate synthase	0.464474	0.0508271	0.511251
AT1G18730	NDH dependent flow 6	-0.5007	-0.183255	-0.302462			AT2G45470	FASCICLIN-like arabinogalactan protein 8	-0.633109	-0.206134	-0.793557
AT1G18740	Protein of unknown function (DUF793)	-0.121176	3.48357	-0.179366			AT2G45590	Protein kinase superfamily protein	-0.558272	-0.705114	-1.29527
AT1G18750	AGAMOUS-like 65	0.26283	0.00107463	-0.733585			AT2G45620	Nucleotidyltransferase family protein	-0.830648	0.22517	0.0394659
AT1G18800	NAP1-related protein 2	0.108222	-0.0260928	0.490732			AT2G45660	AGAMOUS-like 20	-0.213092	1.31032	-0.825005
AT1G18810	phytochrome kinase substrate-related	-0.329915	-0.329101	-1.3949			AT2G45730	eukaryotic initiation factor 3 gamma subunit family protein	0.0357944	-0.404614	0.150679
AT1G18840	IQ-domain 30	-0.687792	-0.185122	-0.906154			AT2G45740	peroxin 11D	0.453474	-0.610534	-0.710125
AT1G18850		0.278924	0.71297	1.67368			AT2G45820	Remorin family protein	0.160586	1.51838	-0.608399
AT1G18870	isochorismate synthase 2	0.177725	-0.67508	-0.835004			AT2G45910	U-box domain-containing protein kinase family protein	0.0430581	-0.300322	0.335795
AT1G18880	Major facilitator superfamily protein	0.632644	0.202453	-0.573363			AT2G45950	SKP1-like 20	1.01506	0.219482	0.140106
AT1G18890	calcium-dependent protein kinase 1	0.252333	0.644905	1.90038			AT2G45980		-0.202828	0.395269	-0.213912
AT1G18900	Pentatricopeptide repeat (PPR) superfamily protein	0.604825	1.24205	1.82891			AT2G45990		0.177754	0.114857	-0.377361
AT1G18910	zinc ion binding;zinc ion binding	-0.394081	-0.00537985	0.301304			AT2G46000		-0.185071	-0.669983	-0.34542
AT1G19000	Homeodomain-like superfamily protein	-0.149515	0.170432	-1.03622			AT2G46020	transcription regulatory protein SNF2, putative	-0.116388	-0.15609	0.0745157
AT1G19010		0.360908	0.259737	0.261879			AT2G46170	Reticulon family protein	0.547292	-0.451596	0.628389
AT1G19020		-0.805779	4.03213	7.3284			AT2G46225	ABI-1-like 1	-0.721933	-0.240556	-0.910587
AT1G19025	DNA repair metallo-beta-lactamase family protein	-0.184594	0.425379	1.15797			AT2G46270	G-box binding factor 3	0.862335	1.44584	1.20918
AT1G19050	response regulator 7	-0.899037	2.73306	0.861202			AT2G46500	phosphoinositide 4-kinase gamma 4	0.26397	0.777954	1.69698
AT1G19080	GINS complex protein	-0.504594	-0.0947966	-0.605411			AT2G46520	cellular apoptosis susceptibility protein, putative / importin-alpha re-exporter, putative	0.651169	-0.0209939	0.84247
AT1G19100	Histidine kinase-, DNA gyrase B-, and HSP90-like ATPase family protein	-0.356105	-0.166214	-0.222392			AT2G46550		-0.815514	-0.830031	-1.07966
AT1G19110	inter-alpha-trypsin inhibitor heavy chain-related	-0.747749	0.402661	-0.129046			AT2G46610	RNA-binding (RRM/RBD/RNP motifs) family protein	-0.155114	-0.233685	0.191177
AT1G19120	Small nuclear ribonucleoprotein family protein	-0.45918	-0.151135	-0.00410137			AT2G46640		0.0754358	-0.230016	-1.04197
AT1G19130		-0.292272	-0.668743	0.976549			AT2G46700	CDPK-related kinase 3	0.742703	-0.331887	-0.553528
AT1G19140		0.851304	1.36655	0.681941			AT2G46720	3-ketoacyl-CoA synthase 13	-0.0961282	-0.678792	-0.558266
AT1G19150	photosystem I light harvesting complex gene 6	0.154986	-0.00808826	-0.981709			AT2G46790	pseudo-response regulator 9	1.8311	4.76336	-1.12818
AT1G19160		-0.857641	-0.769477	-0.146389			AT2G46800	zinc transporter of Arabidopsis thaliana	0.889776	0.366859	-0.212382
AT1G19170	Pectin lyase-like superfamily protein	-0.0974762	-0.330619	-0.013123			AT2G46820	photosystem I P subunit	-0.404202	-0.174833	-0.469932
AT1G19180	jasmonate-zim-domain protein 1	0.252962	4.31293	5.23089			AT2G46830	circadian clock associated 1	0.520915	5.41838	0.0128505
AT1G19220	auxin response factor 19	0.162374	0.309664	-1.40849			AT2G46910	Plastid-lipid associated protein PAP / fibrillin family protein	-0.0156069	-0.401006	0.057829
AT1G19230		-0.583423	0.0483062	0.51254			AT2G47010		-0.283473	0.453195	0.831623
AT1G19240		-0.139488	-0.39832	0.598779			AT2G47070	squamosa promoter binding protein-like 1	4.27392e-05	0.580714	-0.379274
AT1G19300	Nucleotide-diphospho-sugar transferases superfamily protein	-0.075691	-0.124101	0.162705			AT2G47130	NAD(P)-binding Rossmann-fold superfamily protein	0.272654	-0.183052	3.70538
AT1G19310	RING/U-box superfamily protein	-0.625758	-0.84842	-0.120782			AT2G47180	galactinol synthase 1	1.7313	1.72304	-0.779052
AT1G19330		-0.836085	0.338087	-0.441892			AT2G47230	DOMAIN OF UNKNOWN FUNCTION 724 6	-0.401998	-0.251752	-0.524637
AT1G19360	Nucleotide-diphospho-sugar transferase family protein	-0.391132	-0.403731	0.601271			AT2G47350	HIT zinc finger ;PAPA-1-like conserved region	0.651504	0.0778426	0.335981
AT1G19380	Protein of unknown function (DUF1195)	-0.487999	3.00541	2.50568			AT2G47400	CP12 domain-containing protein 1	-0.288544	-0.328032	-0.483446
AT1G19430	S-adenosyl-L-methionine-dependent methyltransferases superfamily protein	-0.207865	-0.256568	-0.735963			AT2G47420	Ribosomal RNA adenine dimethylase family protein	-0.316681	-0.175049	0.371737
AT1G19440	3-ketoacyl-CoA synthase 4	0.610279	-0.507487	-0.265623			AT2G47470	thioredoxin family protein	0.486652	-0.426532	0.120897
AT1G19450	Major facilitator superfamily protein	-0.527142	2.14535	-0.0524364			AT2G47600	magnesium/proton exchanger	-0.319656	-0.974026	-1.02855
AT1G19480	DNA glycosylase superfamily protein	-0.710066	-1.12033	-0.451059			AT2G47610	Ribosomal protein L7Ae/L30e/S12e/Gadd45 family protein	0.320313	-0.068406	0.598355
AT1G19520	pentatricopeptide (PPR) repeat-containing protein	0.11392	-0.448787	0.345158			AT2G47710	Adenine nucleotide alpha hydrolases-like superfamily protein	0.229643	0.0605995	0.301246
AT1G19525		-0.137546	-0.242314	0.252351			AT2G47760	asparagine-linked glycosylation 3	-0.669306	-0.627693	-0.17109
AT1G19540	NmrA-like negative transcriptional regulator family protein	-0.934619	-0.456963	-1.33263			AT2G47790	Transducin/WD40 repeat-like superfamily protein	-0.325225	-0.453486	0.477697
AT1G19570	dehydroascorbate reductase	0.295751	-0.768517	-0.863589			AT2G47890	B-box type zinc finger protein with CCT domain	0.761075	0.124945	0.892835
AT1G19580	gamma carbonic anhydrase 1	0.561729	-0.0836002	-0.0757273			AT2G48010	receptor-like kinase in in flowers 3	-0.89306	-0.445679	1.25088
AT1G19600	pfkB-like carbohydrate kinase family protein	-0.664343	0.113221	-0.365591			AT2G48020	Major facilitator superfamily protein	-0.520446	0.851431	-0.693262
AT1G19610	Arabidopsis defensin-like protein	-1.31748	-0.260009	0.541292			AT2G48120	pale cress protein (PAC)	0.341898	-0.922299	-0.656702
AT1G19620		-0.0166128	0.111717	-0.437713			AT3G01060		0.245648	1.85457	0.610291
AT1G19660	Wound-responsive family protein	-0.513524	-0.839744	-1.21025			AT3G01090	SNF1 kinase homolog 10	-0.385337	-0.184171	-0.589403
AT1G19670	chlorophyllase 1	-1.36693	-2.1592	0.0193899			AT3G01210	RNA-binding (RRM/RBD/RNP motifs) family protein	0.735434	1.50525	0.228735
AT1G19680	RING/U-box superfamily protein	-0.436255	0.356701	-0.30117			AT3G01510	like SEX4 1	0.524175	-0.764083	-0.736044
AT1G19690	NAD(P)-binding Rossmann-fold superfamily protein	0.492234	-1.0221	-0.855933			AT3G01520	Adenine nucleotide alpha hydrolases-like superfamily protein	-0.062177	-0.458554	-0.848188
AT1G19700	BEL1-like homeodomain 10	0.972819	0.283978	-0.271255			AT3G01590	Galactose mutarotase-like superfamily protein	0.385207	-0.071883	0.0780025
AT1G19710	UDP-Glycosyltransferase superfamily protein	-0.915665	-0.740708	0.263592			AT3G01680		-0.0997956	0.136812	-0.552145
AT1G19720	Pentatricopeptide repeat (PPR-like) superfamily protein	0.0790183	0.499163	-0.489866			AT3G01740	Mitochondrial ribosomal protein L37	-0.555862	-0.294113	-0.146097
AT1G19730	Thioredoxin superfamily protein	-0.364161	-0.37374	-0.342506			AT3G01850	Aldolase-type TIM barrel family protein	-0.428633	-0.19891	-0.0436562
AT1G19740	ATP-dependent protease La (LON) domain protein	-0.459364	-0.380151	-1.04202			AT3G01860		-0.785353	0.0922127	-0.508998
AT1G19770	purine permease 14	-0.674917	1.12417	0.77219			AT3G02040	senescence-related gene 3	-2.88978	1.46202	0.246116
AT1G19800	trigalactosyldiacylglycerol 1	0.0207204	0.064713	-0.179408			AT3G02050	K+ uptake transporter 3	0.658109	-0.129218	-0.299071
AT1G19835	Plant protein of unknown function (DUF869)	-0.362937	-0.205875	-0.935669			AT3G02150	plastid transcription factor 1	-0.135586	0.826383	-0.0634888
AT1G19850	Transcriptional factor B3 family protein / auxin-responsive factor AUX/IAA-related	-0.330651	0.263972	-0.173719			AT3G02230	reversibly glycosylated polypeptide 1	0.37912	0.714137	1.08262
AT1G19860	Zinc finger C-x8-C-x5-C-x3-H type family protein	0.754301	-0.311271	0.103004			AT3G02340	RING/U-box superfamily protein	-1.41396	-0.265127	0.343641
AT1G19870	IQ-domain 32	-0.90275	-0.0619015	-0.371848			AT3G02380	CONSTANS-like 2	-0.893827	5.07981	-0.789591
AT1G19880	Regulator of chromosome condensation (RCC1) family protein	0.521731	0.0545777	-0.261889			AT3G02400	SMAD/FHA domain-containing protein	-0.557389	0.253517	0.979954
AT1G19920	Pseudouridine synthase/archaeosine transglycosylase-like family protein	-0.0214469	0.751427	-0.0245811			AT3G02470	S-adenosylmethionine decarboxylase	0.0857199	0.665699	-0.287502
AT1G19950	HVA22-like protein H (ATHVA22H)	-2.81765	-0.926111	-0.686842			AT3G02540	Rad23 UV excision repair protein family	-0.196907	-0.0253773	-0.80797
AT1G19970	ER lumen protein retaining receptor family protein	1.32937	0.0207586	0.10215			AT3G02570	Mannose-6-phosphate isomerase, type I	-0.592411	-1.17779	-0.803491
AT1G19980	cytomatrix protein-related	0.510994	-0.506812	0.366826			AT3G02580	sterol 1	0.394746	-0.722769	-0.392348
AT1G20010	tubulin beta-5 chain	-1.64788	-1.60993	-1.96334			AT3G02800	Tyrosine phosphatase family protein	0.159233	0.717157	2.12012
AT1G20020	ferredoxin-NADP(+)-oxidoreductase 2	-0.215606	-1.20097	-1.14984			AT3G03150		-0.148264	-0.681238	-1.85988
AT1G20030	Pathogenesis-related thaumatin superfamily protein	2.26445	2.19361	-3.65231			AT3G03160		0.281976	-0.0504065	0.383667
AT1G20050	C-8,7 sterol isomerase	-0.275475	-0.416346	-0.17485			AT3G03250	UDP-GLUCOSE PYROPHOSPHORYLASE 1	0.556351	0.233833	0.169477
AT1G20070		1.23705	1.2792	-1.09637			AT3G03310	lecithin:cholesterol acyltransferase 3	0.119268	0.508296	0.621913
AT1G20090	RHO-related protein from plants 2	-0.0127574	-0.400106	-0.690588			AT3G03320	RNA-binding ASCH domain protein	-0.0292296	-0.675661	0.0598981
AT1G20100		-0.195499	1.38288	0.357618			AT3G03340	LUC7 related protein	-0.227942	0.16859	0.519887
AT1G20110	RING/FYVE/PHD zinc finger superfamily protein	0.192168	-0.39516	0.309849			AT3G03420	Ku70-binding family protein	0.246497	0.00105808	0.849265
AT1G20190	expansin 11	-1.45396	-0.931166	-4.96756			AT3G03550	RING/U-box superfamily protein	1.36207	-0.152214	0.234465
AT1G20200	PAM domain (PCI/PINT associated module) protein	0.286704	0.0254041	0.541416			AT3G03590	SWIB/MDM2 domain superfamily protein	0.343699	-0.881084	-0.275634
AT1G20220	Alba DNA/RNA-binding protein	0.242221	0.162761	0.152995			AT3G03630	cysteine synthase 26	-1.0369	-0.0591279	0.455523
AT1G20230		-0.569138	-0.776874	-0.223407			AT3G03640	beta glucosidase 25	-0.134865	0.861684	-0.268689
AT1G20270	2-oxoglutarate (2OG) and Fe(II)-dependent oxygenase superfamily protein	0.164544	0.337645	-0.171005			AT3G03680	C2 calcium/lipid-binding plant phosphoribosyltransferase family protein	0.50781	-0.460712	-0.214505
AT1G20300	Pentatricopeptide repeat (PPR) superfamily protein	-0.0914103	-0.193637	1.51263			AT3G03780	methionine synthase 2	0.595506	0.281152	-0.232175
AT1G20310		0.359255	-0.431339	2.8062			AT3G04000	NAD(P)-binding Rossmann-fold superfamily protein	1.13547	-0.413846	-1.2005
AT1G20330	sterol methyltransferase 2	-0.320765	0.512689	-0.39466			AT3G04240	Tetratricopeptide repeat (TPR)-like superfamily protein	0.953431	0.661958	0.643984
AT1G20340	Cupredoxin superfamily protein	-0.265362	-0.0178077	-0.146529			AT3G04470	Ankyrin repeat family protein	-0.436664	0.00748278	-0.0985796
AT1G20370	Pseudouridine synthase family protein	-0.0992876	-0.0793119	-0.229219			AT3G04640	glycine-rich protein	0.120254	4.91185	2.04036
AT1G20390		-0.0472637	-0.398084	0.186096			AT3G04670	WRKY DNA-binding protein 39	-0.193468	0.432715	0.997602
AT1G20410	Pseudouridine synthase family protein	-0.326281	-0.420968	-0.412133			AT3G04860	Plant protein of unknown function (DUF868)	-0.351567	-0.331022	-1.39665
AT1G20430		-1.03359	-0.828637	0.0349129			AT3G04890	Uncharacterized conserved protein (DUF2358)	-0.540438	-0.33387	-0.797904
AT1G20440	cold-regulated 47	0.317663	2.63082	-1.38183			AT3G04940	cysteine synthase D1	-0.157531	-0.205596	-1.00682
AT1G20450	Dehydrin family protein	0.541039	3.38539	-0.808622			AT3G05130		0.100542	-1.44487	0.281379
AT1G20510	OPC-8:0 CoA ligase1	0.144178	0.746645	2.31317			AT3G05200	RING/U-box superfamily protein	-0.767273	1.14556	2.1635
AT1G20540	Transducin/WD40 repeat-like superfamily protein	-0.507837	-0.518386	-0.810709			AT3G05210	nucleotide repair protein, putative	0.208867	-0.538441	0.0842105
AT1G20560	acyl activating enzyme 1	-0.121189	-0.807956	-0.601196			AT3G05370	receptor like protein 31	0.672104	0.16717	1.23734
AT1G20575	Nucleotide-diphospho-sugar transferases superfamily protein	0.0548282	-0.298387	0.125362			AT3G05390		0.0985012	-0.461186	0.546766
AT1G20580	Small nuclear ribonucleoprotein family protein	-0.417502	0.0382368	0.423579			AT3G05400	Major facilitator superfamily protein	0.711561	-0.315223	-0.491355
AT1G20590		0.0834501	-0.274429	-0.674118			AT3G05500	Rubber elongation factor protein (REF)	0.444686	1.39875	0.885477
AT1G20620	catalase 3	-0.205072	-1.12567	-1.18652			AT3G05520	Subunits of heterodimeric actin filament capping protein Capz superfamily	-0.291561	-0.784037	-0.89632
AT1G20630	catalase 1	-0.327194	-0.613223	-1.29378			AT3G05590	ribosomal protein L18	0.114119	0.131698	0.101474
AT1G20640	Plant regulator RWP-RK family protein	0.083525	-0.116853	-0.377305			AT3G05750		0.443048	0.017827	-0.460899
AT1G20650	Protein kinase superfamily protein	-0.783325	0.140073	-1.39782			AT3G05800	AtBS1(activation-tagged BRI1 suppressor 1)-interacting factor 1	0.492708	2.42382	-0.740509
AT1G20670	DNA-binding bromodomain-containing protein	0.525415	-0.117303	-1.01734			AT3G05830		0.0610155	0.400828	0.23768
AT1G20690		-0.273076	-0.286402	-0.25488			AT3G05840	Protein kinase superfamily protein	0.00389739	0.239379	0.715849
AT1G20693	high mobility group B2	-1.47513	-0.171998	-1.10084			AT3G05850		-0.12425	0.0677731	-0.327462
AT1G20696	high mobility group B3	-0.490076	-0.218496	-0.661262			AT3G05890	Low temperature and salt responsive protein family	0.465218	-0.467696	-1.25387
AT1G20760	Calcium-binding EF hand family protein	0.0807347	0.102645	-0.277754			AT3G06030	NPK1-related protein kinase 3	0.34217	-0.36205	-0.696409
AT1G20770		-0.288755	-0.357222	0.339361			AT3G06110	MAPK phosphatase 2	-0.490396	-0.147084	-0.364448
AT1G20800		0.156411	-0.697437	-0.449548			AT3G06170	Serinc-domain containing serine and sphingolipid biosynthesis protein	0.087998	-0.109298	-0.606303
AT1G20810	FKBP-like peptidyl-prolyl cis-trans isomerase family protein	-0.515148	-0.114007	-0.566392			AT3G06410	Zinc finger C-x8-C-x5-C-x3-H type family protein	0.851021	1.30002	-0.34298
AT1G20816		0.203905	0.241189	-0.043921			AT3G06520		0.430136	0.0817877	-0.16853
AT1G20823	RING/U-box superfamily protein	0.353275	0.420307	-0.196006			AT3G06590	basic helix-loop-helix (bHLH) DNA-binding superfamily protein	-0.853365	-0.375085	-1.21398
AT1G20830	multiple chloroplast division site 1	-0.181398	0.150602	-0.319212			AT3G06610	DNA-binding enhancer protein-related	0.0910796	-0.0462522	0.0318869
AT1G20840	tonoplast monosaccharide transporter1	-0.90386	-0.352297	-0.671144			AT3G06650	ATP-citrate lyase B-1	0.0788744	0.210657	-0.342241
AT1G20850	xylem cysteine peptidase 2	0.558596	-0.131892	-0.28804			AT3G06670	binding	0.432947	0.106686	-0.00714207
AT1G20870		0.537722	-0.30527	-0.878102			AT3G06750	hydroxyproline-rich glycoprotein family protein	-0.780576	1.35083	-1.37197
AT1G20880	RNA-binding (RRM/RBD/RNP motifs) family protein	-0.165285	0.0470253	-0.329696			AT3G06760	Drought-responsive family protein	0.718448	0.877637	0.222094
AT1G20890		0.416073	-0.0226735	-0.455754			AT3G06780	glycine-rich protein	-0.00384142	-0.583842	0.176865
AT1G20900	Predicted AT-hook DNA-binding family protein	-0.26603	-0.719264	0.033764			AT3G07030	Alba DNA/RNA-binding protein	-0.0424033	-0.267327	0.368264
AT1G20920	P-loop containing nucleoside triphosphate hydrolases superfamily protein	-0.203601	-0.0130562	0.196256			AT3G07090	PPPDE putative thiol peptidase family protein	1.47473	0.608223	1.3319
AT1G20940		0.213835	-0.878296	-0.339024			AT3G07170	Sterile alpha motif (SAM) domain-containing protein	-0.551016	0.336512	-0.158684
AT1G20950	Phosphofructokinase family protein	0.0877084	0.342356	0.0749603			AT3G07260		-1.3319	-0.860583	-1.15337
AT1G20960	U5 small nuclear ribonucleoprotein helicase, putative	-0.0677872	-0.106479	0.232537			AT3G07350	Protein of unknown function (DUF506)	-1.50711	-1.01955	-0.693945
AT1G20980	squamosa promoter binding protein-like 14	-0.321154	0.235484	0.501561			AT3G07360	plant U-box 9	0.100241	1.61535	-1.01451
AT1G21000	PLATZ transcription factor family protein	-0.298924	2.91656	0.0720698			AT3G07390	auxin-responsive family protein	0.138289	1.23427	0.0725263
AT1G21010		-0.0257972	2.83529	-0.333769			AT3G07470	Protein of unknown function, DUF538	-1.16173	-0.00722141	-0.358139
AT1G21020		1.2349	-1.45396	0.0796594			AT3G07480	2Fe-2S ferredoxin-like superfamily protein	-0.312438	-0.228643	-0.101715
AT1G21050	Protein of unknown function, DUF617	-1.16626	2.58874	-0.117732			AT3G07680	emp24/gp25L/p24 family/GOLD family protein	-0.0398811	-0.632239	0.205081
AT1G21065		-0.0695441	0.0569066	-0.54646			AT3G07730		0.0208513	-0.987022	-0.305478
AT1G21070	Nucleotide-sugar transporter family protein	-0.286451	-0.576022	0.17048			AT3G07760	Sterile alpha motif (SAM) domain-containing protein	-0.143463	0.356483	-0.319956
AT1G21080	DNAJ heat shock N-terminal domain-containing protein	0.210959	0.567451	-0.193533			AT3G08010	RNA binding	0.546904	-0.475519	-0.541527
AT1G21090	Cupredoxin superfamily protein	-0.467737	0.490939	-0.476753			AT3G08020	PHD finger family protein	0.16299	0.142502	-0.697869
AT1G21100	O-methyltransferase family protein	-0.637615	0.904342	2.26687			AT3G08630	Protein of unknown function (DUF3411)	0.340582	0.111791	-0.0777275
AT1G21110	O-methyltransferase family protein	-0.733567	3.52546	7.24705			AT3G08720	serine/threonine protein kinase 2	-0.239211	0.874958	4.57825
AT1G21120	O-methyltransferase family protein	-1.24791	2.32473	8.17872			AT3G08730	protein-serine kinase 1	1.27881	0.884399	0.240532
AT1G21130	O-methyltransferase family protein	-0.888497	0.509552	1.70343			AT3G08740	elongation factor P (EF-P) family protein	-0.230297	-0.470733	-0.123415
AT1G21190	Small nuclear ribonucleoprotein family protein	0.000669735	-0.398649	0.790573			AT3G08780		-0.800745	0.747658	0.783413
AT1G21250	cell wall-associated kinase	-0.933702	-1.46616	2.89064			AT3G08840	D-alanine--D-alanine ligase family	-0.0770352	-0.212909	-0.405277
AT1G21270	wall-associated kinase 2	-1.37003	-1.71233	1.04368			AT3G08890	Protein of unknown function, DUF538	-0.121914	-0.379833	-1.11135
AT1G21350	Thioredoxin superfamily protein	0.987531	-0.028211	-0.235417			AT3G08930	LMBR1-like membrane protein	-0.113744	-0.387592	-0.410161
AT1G21370		0.00189351	-0.376721	1.24715			AT3G09000	proline-rich family protein	-0.284204	-0.268132	1.38465
AT1G21380	Target of Myb protein 1	0.202829	-0.168887	0.685619			AT3G09100	mRNA capping enzyme family protein	-0.435314	0.186818	0.224051
AT1G21390	embryo defective 2170	0.359029	0.554779	0.611372			AT3G09150	phytochromobilin:ferredoxin oxidoreductase, chloroplast / phytochromobilin synthase (HY2)	-0.48409	-0.540021	-0.424082
AT1G21400	Thiamin diphosphate-binding fold (THDP-binding) superfamily protein	-0.304377	0.735745	-1.48163			AT3G09300	OSBP(oxysterol binding protein)-related protein 3B	-0.530846	-0.447276	0.221018
AT1G21410	F-box/RNI-like superfamily protein	0.817593	1.1169	-1.28212			AT3G09580	FAD/NAD(P)-binding oxidoreductase family protein	-0.177675	-0.738119	-1.1813
AT1G21440	Phosphoenolpyruvate carboxylase family protein	0.253938	-0.295048	-1.52602			AT3G09600	Homeodomain-like superfamily protein	0.211591	3.39504	0.251348
AT1G21450	SCARECROW-like 1	0.170955	0.529024	0.284689			AT3G09690	alpha/beta-Hydrolases superfamily protein	-1.32815	-0.411907	-0.479088
AT1G21460	Nodulin MtN3 family protein	0.12619	1.55526	0.0240339			AT3G09800	SNARE-like superfamily protein	-0.171724	-0.540805	-0.501223
AT1G21500		-0.953229	-0.177023	-0.798165			AT3G09920	phosphatidyl inositol monophosphate 5 kinase	0.111674	0.302522	0.136563
AT1G21550	Calcium-binding EF-hand family protein	1.47409	-0.684017	4.99602			AT3G09980	Family of unknown function (DUF662)	-0.204403	-0.114929	-1.2129
AT1G21560		-0.0977991	-0.292383	-0.737409			AT3G10090	Nucleic acid-binding, OB-fold-like protein	-0.450715	0.350372	0.160379
AT1G21570		-0.0531572	-0.375732	0.166348			AT3G10160	DHFS-FPGS homolog C	-0.0175961	-0.469031	-0.429139
AT1G21580	Zinc finger C-x8-C-x5-C-x3-H type family protein	0.0714299	-0.392867	0.641878			AT3G10210	SEC14 cytosolic factor family protein / phosphoglyceride transfer family protein	-0.546455	-0.710151	-0.261299
AT1G21590	Protein kinase protein with adenine nucleotide alpha hydrolases-like domain	-0.195933	0.177528	0.885309			AT3G10220	tubulin folding cofactor B	-0.323209	-0.284473	-0.66908
AT1G21600	plastid transcriptionally active 6	-0.405458	-1.16869	-0.884808			AT3G10250	Plant protein 1589 of unknown function	0.163239	-0.082893	-0.454337
AT1G21610	wound-responsive family protein	0.0997123	-0.425582	-0.538801			AT3G10260	Reticulon family protein	-0.345709	-0.554095	-0.0494539
AT1G21630	Calcium-binding EF hand family protein	-0.0871507	-0.141533	-0.485519			AT3G10330	Cyclin-like family protein	0.108521	-0.263343	-0.0242344
AT1G21640	NAD kinase 2	0.425007	0.245112	-0.469063			AT3G10340	phenylalanine ammonia-lyase 4	2.20354	0.200762	-0.213485
AT1G21660	Chaperone DnaJ-domain superfamily protein	0.774845	0.350642	-0.19528			AT3G10410	SERINE CARBOXYPEPTIDASE-LIKE 49	0.386756	-2.19946	-1.11461
AT1G21670		0.318743	0.408564	-0.00582338			AT3G10420	P-loop containing nucleoside triphosphate hydrolases superfamily protein	0.136604	1.53613	-0.177399
AT1G21680	DPP6 N-terminal domain-like protein	0.328536	-1.38741	-1.72848			AT3G10500	NAC domain containing protein 53	0.578985	-0.184246	2.43645
AT1G21690	ATPase family associated with various cellular activities (AAA)	-0.0724876	-0.571406	-0.21787			AT3G11020	DRE/CRT-binding protein 2B	0.527823	2.23152	2.28237
AT1G21700	SWITCH/sucrose nonfermenting 3C	0.143426	-0.268418	-0.19827			AT3G11320	Nucleotide-sugar transporter family protein	-0.0303269	-0.685076	0.76448
AT1G21710	8-oxoguanine-DNA glycosylase 1	-0.20025	-0.569767	-0.233984			AT3G11330	plant intracellular ras group-related LRR 9	0.823246	-0.279856	0.0519413
AT1G21720	proteasome beta subunit C1	-0.253893	-0.32829	0.0123541			AT3G11410	protein phosphatase 2CA	0.398294	0.325469	-1.14854
AT1G21750	PDI-like 1-1	-0.14531	-1.47957	0.169508			AT3G11420	Protein of unknown function (DUF604)	0.538528	0.756718	0.228612
AT1G21760	F-box protein 7	0.406665	-0.0429507	-0.273049			AT3G11450	DnaJ domain ;Myb-like DNA-binding domain	-0.644994	0.223827	-0.0730286
AT1G21770	Acyl-CoA N-acyltransferases (NAT) superfamily protein	-0.494584	-0.754192	0.0954592			AT3G11560	LETM1-like protein	-0.639383	-0.10058	-0.198965
AT1G21780	BTB/POZ domain-containing protein	0.150629	-0.43675	-0.227286			AT3G11590		-0.74394	-0.083971	-0.629387
AT1G21790	TRAM, LAG1 and CLN8 (TLC) lipid-sensing domain containing protein	-0.134613	0.916541	-0.794318			AT3G11630	Thioredoxin superfamily protein	-0.0176292	-0.231488	-0.417791
AT1G21820		-2.28552	0.143708	-0.343639			AT3G11670	UDP-Glycosyltransferase superfamily protein	-0.0500924	1.55564	-0.595683
AT1G21830		-0.574806	-0.32765	-0.655913			AT3G11700	FASCICLIN-like arabinogalactan protein 18 precursor	0.0234839	0.312293	-0.476395
AT1G21840	urease accessory protein F	-0.537714	-0.78477	-0.378333			AT3G11770	Polynucleotidyl transferase, ribonuclease H-like superfamily protein	0.014982	-0.0828659	0.337607
AT1G21880	lysm domain GPI-anchored protein 1 precursor	-0.178565	0.0397448	-0.741328			AT3G11840	plant U-box 24	-0.511479	-0.685317	2.68815
AT1G21900	emp24/gp25L/p24 family/GOLD family protein	-0.121579	0.100409	1.15065			AT3G11900	aromatic and neutral transporter 1	0.220268	0.896115	0.588286
AT1G21910	Integrase-type DNA-binding superfamily protein	-0.125678	-0.300283	-0.908247			AT3G11910	ubiquitin-specific protease 13	-0.339699	-0.373608	-0.360735
AT1G21920	Histone H3 K4-specific methyltransferase SET7/9 family protein	-0.952973	0.43265	-1.33972			AT3G11930	Adenine nucleotide alpha hydrolases-like superfamily protein	-0.0578857	0.050305	-1.53703
AT1G21980	phosphatidylinositol-4-phosphate 5-kinase 1	0.81487	0.349661	-0.528167			AT3G12010		0.112063	0.18181	-0.21814
AT1G22020	serine hydroxymethyltransferase 6	0.341354	0.117543	0.205566			AT3G12120	fatty acid desaturase 2	0.101951	-0.539495	-0.987729
AT1G22040	Galactose oxidase/kelch repeat superfamily protein	-0.362542	-0.816375	-0.218525			AT3G12180	Cornichon family protein	0.303249	-0.503773	-0.121644
AT1G22050	membrane-anchored ubiquitin-fold protein 6 precursor	-0.245528	0.122819	-0.147589			AT3G12210	DNA binding	0.105702	-0.366328	-0.305748
AT1G22060		-0.831504	-0.351062	-1.0145			AT3G12300		0.105184	-0.0257412	-0.056338
AT1G22070	TGA1A-related gene 3	-0.444868	-0.290727	0.937746			AT3G12320		0.448435	5.41959	-0.689193
AT1G22140		0.157399	0.0979869	-0.432052			AT3G12380	actin-related protein 5	0.31551	-0.543443	-0.31417
AT1G22160	Protein of unknown function (DUF581)	0.148132	0.0730124	-1.17521			AT3G12390	Nascent polypeptide-associated complex (NAC), alpha subunit family protein	-0.385658	0.125553	0.104039
AT1G22170	Phosphoglycerate mutase family protein	-0.15313	-0.747373	-0.741415			AT3G12480	nuclear factor Y, subunit C11	0.0635343	-0.275728	-0.20404
AT1G22180	Sec14p-like phosphatidylinositol transfer family protein	0.0921054	-0.531773	2.25183			AT3G12490	cystatin B	-0.598036	-0.263057	-0.220912
AT1G22190	Integrase-type DNA-binding superfamily protein	1.00505	-0.928611	-0.145297			AT3G12560	TRF-like 9	-0.137093	-0.346109	-1.04109
AT1G22200	Endoplasmic reticulum vesicle transporter protein	-0.027837	0.0424716	0.768291			AT3G12570	FYD	0.255952	-0.00787029	0.177022
AT1G22210	Haloacid dehalogenase-like hydrolase (HAD) superfamily protein	0.0156816	0.0384741	0.0991332			AT3G12650		-0.338052	-0.691099	0.505393
AT1G22270	Trm112p-like protein	-0.261353	0.562417	0.360893			AT3G12920	SBP (S-ribonuclease binding protein) family protein	-0.522494	-0.319248	-0.55773
AT1G22280	phytochrome-associated protein phosphatase type 2C	-0.305361	0.325764	1.58913			AT3G13110	serine acetyltransferase 2;2	-0.142113	0.534347	1.31616
AT1G22300	general regulatory factor 10	-0.109157	-0.417533	0.0227448			AT3G13190	Plant protein of unknown function (DUF827)	-1.30452	-0.826464	0.066769
AT1G22310	methyl-CPG-binding domain 8	-1.06773	0.411881	-0.513861			AT3G13310	Chaperone DnaJ-domain superfamily protein	-0.332995	3.54765	0.944695
AT1G22335		-4.96933	-1.73484	-1.84155			AT3G13430	RING/U-box superfamily protein	-0.748591	0.089014	1.24271
AT1G22360	UDP-glucosyl transferase 85A2	-1.12475	-0.145893	-0.376698			AT3G13445	TATA binding protein 1	0.711761	-0.124755	0.658372
AT1G22370	UDP-glucosyl transferase 85A5	1.29289	-2.45781	-1.22682			AT3G13450	Transketolase family protein	-1.05581	-0.58363	-1.9696
AT1G22380	UDP-glucosyl transferase 85A3	-0.0351721	-0.104577	-0.414479			AT3G13480		0.085088	0.0544905	-0.280418
AT1G22400	UDP-Glycosyltransferase superfamily protein	0.587227	0.160989	3.22676			AT3G13510	Protein of Unknown Function (DUF239)	-0.690916	-0.0752643	-0.902781
AT1G22410	Class-II DAHP synthetase family protein	0.796288	0.0704048	0.9964			AT3G13550	Ubiquitin-conjugating enzyme family protein	-0.509077	-0.360358	-0.507066
AT1G22430	GroES-like zinc-binding dehydrogenase family protein	-0.219996	-0.523349	-0.811108			AT3G13670	Protein kinase family protein	-0.0140064	-0.420118	-0.0495101
AT1G22450	cytochrome C oxidase 6B	0.14262	-0.101063	0.236162			AT3G13700		-1.15864	-0.795511	-0.84955
AT1G22510	RING/U-box protein with domain of unknown function (DUF 1232)	0.0668161	0.525114	0.699744			AT3G13720	PRA1 (Prenylated rab acceptor) family protein	-0.115475	-0.596072	-1.10717
AT1G22520	Domain of unknown function (DUF543)	-1.03467	-0.157556	0.357606			AT3G13740	Ribonuclease III family protein	-0.496678	-0.072081	-0.805303
AT1G22530	PATELLIN 2	-1.22442	-0.20625	-1.25619			AT3G13790	Glycosyl hydrolases family 32 protein	0.0241592	0.0600614	1.93255
AT1G22540	Major facilitator superfamily protein	0.200282	-1.15094	-0.846402			AT3G13870	Root hair defective 3 GTP-binding protein (RHD3)	0.67082	-0.00635915	-0.13442
AT1G22550	Major facilitator superfamily protein	-0.248695	-0.282216	-0.917691			AT3G13880	Tetratricopeptide repeat (TPR)-like superfamily protein	0.319675	-0.492598	-0.342525
AT1G22570	Major facilitator superfamily protein	-0.337707	2.54557	-1.82469			AT3G13910	Protein of unknown function (DUF3511)	0.2446	0.120952	2.02482
AT1G22590	AGAMOUS-like 87	-1.06923	-0.44498	-0.486087			AT3G13980		-1.19609	-0.791572	-1.58858
AT1G22610	C2 calcium/lipid-binding plant phosphoribosyltransferase family protein	-0.49895	0.542468	0.195049			AT3G14067	Subtilase family protein	0.271467	0.215403	-0.23122
AT1G22620	Phosphoinositide phosphatase family protein	-0.441271	-0.54388	-0.579623			AT3G14150	Aldolase-type TIM barrel family protein	-1.12358	-1.634	-0.539538
AT1G22630		-0.282288	0	-1.40206			AT3G14180	sequence-specific DNA binding transcription factors	0.0151065	-0.507533	-0.165809
AT1G22640	myb domain protein 3	-0.31018	-0.796028	-1.71008			AT3G14360	alpha/beta-Hydrolases superfamily protein	0.0986128	-0.678451	-0.381286
AT1G22650	Plant neutral invertase family protein	-0.624646	1.07285	1.8835			AT3G14430		-0.716265	-0.813938	-0.493161
AT1G22660	Polynucleotide adenylyltransferase family protein	0.22661	-0.255928	-0.370178			AT3G14440	nine-cis-epoxycarotenoid dioxygenase 3	0.821473	3.57546	0.421624
AT1G22690	Gibberellin-regulated family protein	-1.15795	0.375984	-0.651535			AT3G14595	Ribosomal protein L18ae family	0.619381	1.25943	-1.20471
AT1G22700	Tetratricopeptide repeat (TPR)-like superfamily protein	-0.427331	-0.576182	-0.588927			AT3G14660	cytochrome P450, family 72, subfamily A, polypeptide 13	0.52231	-0.987861	-0.646211
AT1G22710	sucrose-proton symporter 2	1.43752	-0.0300368	-0.106799			AT3G14690	cytochrome P450, family 72, subfamily A, polypeptide 15	1.66522	0.619711	-0.185682
AT1G22730	MA3 domain-containing protein	0.289928	0.179068	0.34441			AT3G14920	Peptide-N4-(N-acetyl-beta-glucosaminyl)asparagine amidase A protein	0.535593	-0.776526	-0.113698
AT1G22740	RAB GTPase homolog G3B	-1.85388	-1.398	-2.89885			AT3G14990	Class I glutamine amidotransferase-like superfamily protein	-0.0964206	-0.726771	1.61485
AT1G22750		0.999547	0.404145	-0.213434			AT3G15090	GroES-like zinc-binding alcohol dehydrogenase family protein	1.1235	0.166046	0.565303
AT1G22770	gigantea protein (GI)	1.58826	0.41429	-0.886869			AT3G15210	ethylene responsive element binding factor 4	0.459924	3.51686	1.91221
AT1G22780	Ribosomal protein S13/S18 family	-0.162608	0.328361	0.155304			AT3G15290	3-hydroxyacyl-CoA dehydrogenase family protein	-0.136668	-0.488005	-0.780034
AT1G22790		-0.588532	-0.484814	-0.651717			AT3G15360	thioredoxin M-type 4	-0.0250789	-0.732916	-0.667676
AT1G22800	S-adenosyl-L-methionine-dependent methyltransferases superfamily protein	0.469233	-0.1933	0.222392			AT3G15430	Regulator of chromosome condensation (RCC1) family protein	0.581641	-0.0837348	0.618646
AT1G22840	CYTOCHROME C-1	0.0739914	-0.045662	0.601761			AT3G15460	Ribosomal RNA processing Brix domain protein	0.148944	-0.32845	1.26847
AT1G22850	SNARE associated Golgi protein family	0.588782	0.677128	-0.091815			AT3G15520	Cyclophilin-like peptidyl-prolyl cis-trans isomerase family protein	0.0687788	-0.406665	-0.379073
AT1G22860	Vacuolar sorting protein 39	-0.751623	-0.949497	-0.48632			AT3G15540	indole-3-acetic acid inducible 19	0.512543	1.72196	-0.571226
AT1G22870	Protein kinase family protein with ARM repeat domain	0.170852	0.296002	0.133991			AT3G15620	DNA photolyase family protein	-0.419957	-0.519038	-0.490957
AT1G22885		0.053486	-0.346101	1.30374			AT3G15630		-1.88497	-2.19454	-1.8369
AT1G22890		-0.843911	0.321492	1.0527			AT3G15640	Rubredoxin-like superfamily protein	0.393244	-0.140962	0.115477
AT1G22910	RNA-binding (RRM/RBD/RNP motifs) family protein	-0.675235	-0.661801	-0.827026			AT3G15780		-0.130786	0.321377	-0.9006
AT1G22920	COP9 signalosome 5A	0.0236334	-0.0891019	0.250499			AT3G15790	methyl-CPG-binding domain 11	0.971457	0.411522	-0.527849
AT1G22930	T-complex protein 11	-0.0908657	0.840388	-0.0267449			AT3G15950	DNA topoisomerase-related	0.411688	0.202059	-0.135812
AT1G22940	thiamin biosynthesis protein, putative	-0.627427	-0.350379	-0.593048			AT3G16110	PDI-like 1-6	-0.472523	-0.290115	-0.00593796
AT1G22970		-0.573203	0.129959	0.967853			AT3G16120	Dynein light chain type 1 family protein	-1.19779	-0.242591	-1.20521
AT1G22985	Integrase-type DNA-binding superfamily protein	0.674711	-0.113937	0.440976			AT3G16140	photosystem I subunit H-1	-0.520368	-0.184301	-0.427068
AT1G23010	Cupredoxin superfamily protein	1.30604	-0.91427	0.252443			AT3G16150	N-terminal nucleophile aminohydrolases (Ntn hydrolases) superfamily protein	-0.12548	0.795105	-1.41042
AT1G23030	ARM repeat superfamily protein	0.230643	-0.822369	-1.37123			AT3G16170	AMP-dependent synthetase and ligase family protein	0.265647	-0.026967	-0.423129
AT1G23040	hydroxyproline-rich glycoprotein family protein	0.817243	-0.126811	-0.452022			AT3G16290	AAA-type ATPase family protein	0.0983109	-0.614067	-0.479733
AT1G23060		-0.606756	-0.939902	-0.425346			AT3G16690	Nodulin MtN3 family protein	-0.828617	-0.687846	-1.19658
AT1G23080	Auxin efflux carrier family protein	-2.352	-1.00275	-2.46086			AT3G16910	acyl-activating enzyme 7	0.879265	0.93159	0.635197
AT1G23090	sulfate transporter 91	-0.468994	0.155215	1.33			AT3G16940	calmodulin binding;transcription regulators	0.348539	0.306019	0.373945
AT1G23100	GroES-like family protein	-0.878921	-0.13207	1.5932			AT3G17000	ubiquitin-conjugating enzyme 32	0.212899	-0.181916	-0.412607
AT1G23130	Polyketide cyclase/dehydrase and lipid transport superfamily protein	-0.346743	-0.00227589	-0.367482			AT3G17040	high chlorophyll fluorescent 107	0.357318	0.211924	-0.632799
AT1G23180	ARM repeat superfamily protein	0.235406	-0.274947	-0.452512			AT3G17090	Protein phosphatase 2C family protein	-0.182985	-0.306725	-0.0226957
AT1G23190	Phosphoglucomutase/phosphomannomutase family protein	0.527001	-0.145193	-0.174679			AT3G17365	S-adenosyl-L-methionine-dependent methyltransferases superfamily protein	0.0903173	-0.603671	-1.15169
AT1G23205	Plant invertase/pectin methylesterase inhibitor superfamily protein	1.15108	-0.868104	-0.951404			AT3G17465	ribosomal protein L3 plastid	-0.490644	-0.328571	0.61808
AT1G23220	Dynein light chain type 1 family protein	5.80947e-05	0.135802	0.228451			AT3G17590	transcription regulatory protein SNF5, putative (BSH)	-0.384853	-0.442823	-0.683027
AT1G23230		0.231873	-0.33074	0.366214			AT3G17650	YELLOW STRIPE like 5	-0.850097	0.152346	-0.79428
AT1G23240	Caleosin-related family protein	-0.0148403	-0.48944	-0.379516			AT3G17810	pyrimidine 1	0.968267	-0.0878265	0.592777
AT1G23260	MMS ZWEI homologue 1	-0.197393	-0.0459086	0.0080435			AT3G17970	translocon at the outer membrane of chloroplasts 64-III	0.534552	-0.0322273	0.401721
AT1G23280	MAK16 protein-related	0.266287	-0.0315968	1.47814			AT3G18030	HAL3-like protein A	-0.642251	-0.479213	0.264463
AT1G23290	Ribosomal protein L18e/L15 superfamily protein	-0.0257297	-0.116968	-0.120117			AT3G18035	winged-helix DNA-binding transcription factor family protein	-0.724789	-0.312033	-0.584883
AT1G23310	glutamate:glyoxylate aminotransferase	-0.294225	0.429759	-0.272573			AT3G18110	Pentatricopeptide repeat (PPR) superfamily protein	-0.30212	-0.428625	-0.209738
AT1G23330	alpha/beta-Hydrolases superfamily protein	0.468128	-0.00280589	0.534237			AT3G18160	peroxin 3-1	0.38458	-0.0440491	-0.0990395
AT1G23360		0.268479	-0.854018	-0.449004			AT3G18290	zinc finger protein-related	0.616433	-0.3641	0.498127
AT1G23390	Kelch repeat-containing F-box family protein	-1.66298	-2.55036	-1.80436			AT3G18350	Plant protein of unknown function (DUF639)	0.162493	-0.292312	-0.548097
AT1G23400	RNA-binding CRS1 / YhbY (CRM) domain-containing protein	-0.125923	-0.613738	-1.23888			AT3G18710	plant U-box 29	-0.360254	-0.372179	1.02569
AT1G23410	Ribosomal protein S27a / Ubiquitin family protein	-0.312975	-0.0799108	0.849892			AT3G18750	with no lysine (K) kinase 6	0.868439	1.25797	0.126371
AT1G23430		0.0158333	-0.363017	0.518547			AT3G18850	lysophosphatidyl acyltransferase 5	-0.341965	0.0367266	-0.906469
AT1G23440	Peptidase C15, pyroglutamyl peptidase I-like	0.157309	-0.205826	0.457904			AT3G18860	transducin family protein / WD-40 repeat family protein	-0.334503	0.191451	0.224645
AT1G23460	Pectin lyase-like superfamily protein	1.02093	-0.278989	0.380476			AT3G18930	RING/U-box superfamily protein	-0.300619	-0.619948	0.468085
AT1G23480	cellulose synthase-like A3	-3.79709	-0.149949	-1.36042			AT3G18970	mitochondrial editing factor 20	0.181024	-0.32389	-0.346309
AT1G23490	ADP-ribosylation factor 1	-0.126187	0.664768	0.0132041			AT3G18980	EIN2 targeting protein1	-1.00878	-0.672425	0.156633
AT1G23550	similar to RCD one 2	0.996929	1.6275	2.92367			AT3G19030		-0.844064	1.97948	0.534636
AT1G23700		-0.0382342	-0.153583	0.0848889			AT3G19100	Protein kinase superfamily protein	0.467939	0.103978	-0.238787
AT1G23710	Protein of unknown function (DUF1645)	0.506807	1.5984	2.82019			AT3G19170	presequence protease 1	0.781458	-0.0201373	0.114632
AT1G23720	Proline-rich extensin-like family protein	0.298087	-0.518131	-0.0138944			AT3G19340	Protein of unknown function (DUF3754)	0.00455826	-0.178289	-0.49503
AT1G23740	Oxidoreductase, zinc-binding dehydrogenase family protein	0.852698	1.14261	-0.139441			AT3G19350		-0.107671	-0.487504	-0.204291
AT1G23750	Nucleic acid-binding, OB-fold-like protein	-0.02833	-0.569201	-0.788157			AT3G19450	GroES-like zinc-binding alcohol dehydrogenase family protein	1.05671	2.03798	0.29169
AT1G23780	F-box family protein	0.152004	0.0384323	0.271427			AT3G19500		0.341394	-0.4726	-0.366782
AT1G23810		0.197652	-0.038919	-0.915865			AT3G19540	Protein of unknown function (DUF620)	-0.602749	-0.0155455	-0.128048
AT1G23820	spermidine synthase 1	-0.0363121	-0.55583	-0.226865			AT3G19580	zinc-finger protein 2	0.609039	0.475398	1.68172
AT1G23830		-0.181718	-0.727809	1.32094			AT3G19590	Transducin/WD40 repeat-like superfamily protein	-0.376132	-0.534087	-1.0151
AT1G23840		-0.406025	-0.197008	1.81616			AT3G19610		-0.468639	-1.09006	0.0418202
AT1G23850		0.273053	-0.00131813	1.31665			AT3G19710	branched-chain aminotransferase4	-0.180548	-0.289782	-1.47416
AT1G23860	RS-containing zinc finger protein 21	-0.104991	-0.142221	-0.327796			AT3G19790		0.18369	-0.310501	0.531401
AT1G23870	trehalose-phosphatase/synthase 9	-0.895836	1.31769	-1.02515			AT3G19800	Protein of unknown function (DUF177)	0.425909	-0.166658	-0.680425
AT1G23880	NHL domain-containing protein	0.20659	-0.127025	-0.489601			AT3G19840	pre-mRNA-processing protein 40C	0.0347905	0.321928	0.173211
AT1G23890	NHL domain-containing protein	-0.24349	-0.496364	-0.596544			AT3G20100	cytochrome P450, family 705, subfamily A, polypeptide 19	0.993831	0.233008	-0.0305279
AT1G23940		-0.376503	0.0101958	0.267675			AT3G20250	pumilio 5	-0.222136	-0.360947	0.447098
AT1G23950	Protein of unknown function (DUF626)	-0.0233238	-0.162109	-0.254929			AT3G20330	PYRIMIDINE B	0.356492	-0.0345617	0.768426
AT1G23960	Protein of unknown function (DUF626)	-0.496279	-0.412716	-0.479812			AT3G20410	calmodulin-domain protein kinase 9	-0.29288	-0.325292	1.94637
AT1G23980	RING/U-box superfamily protein	-0.0814993	-1.08552	-0.422518			AT3G20500	purple acid phosphatase 18	0.368393	2.55985	-0.256407
AT1G24020	MLP-like protein 423	-0.314716	-0.202854	-0.481028			AT3G20550	SMAD/FHA domain-containing protein	-0.219083	0.198663	-0.273018
AT1G24040	Acyl-CoA N-acyltransferases (NAT) superfamily protein	-0.61965	-0.0492618	-0.114959			AT3G20720		0.0391645	-0.237379	-0.152003
AT1G24050	RNA-processing, Lsm domain	-0.280944	-0.346669	0.195386			AT3G20770	Ethylene insensitive 3 family protein	-0.429143	-0.0616146	-0.0180989
AT1G24070	cellulose synthase-like A10	0.0876182	-0.217982	-0.418655			AT3G20820	Leucine-rich repeat (LRR) family protein	0.121886	-0.207215	-1.8527
AT1G24100	UDP-glucosyl transferase 74B1	-0.174238	-0.38047	1.61025			AT3G21055	photosystem II subunit T	-0.504024	-0.297779	-0.555074
AT1G24120	ARG1-like 1	-0.418205	-0.680648	-0.271266			AT3G21060	Transducin/WD40 repeat-like superfamily protein	-0.263368	-0.846083	-0.630689
AT1G24150	formin homologue 4	-0.341274	-0.0806185	4.66934			AT3G21140	Pyridoxamine 5'-phosphate oxidase family protein	-0.278901	0.124001	1.48139
AT1G24170	Nucleotide-diphospho-sugar transferases superfamily protein	0.0056038	0.0829302	-0.92033			AT3G21560	UDP-Glycosyltransferase superfamily protein	2.50279	1.88258	0.288125
AT1G24180	Thiamin diphosphate-binding fold (THDP-binding) superfamily protein	-0.126647	-0.00722433	0.608951			AT3G21600	Senescence/dehydration-associated protein-related	0.506179	-0.378099	-0.553281
AT1G24190	SIN3-like 3	-0.170177	-0.234937	0.0683987			AT3G21610	Acid phosphatase/vanadium-dependent haloperoxidase-related protein	-0.170926	-0.350134	-0.166051
AT1G24240	Ribosomal protein L19 family protein	-0.417465	-1.49401	-0.891667			AT3G21650	Protein phosphatase 2A regulatory B subunit family protein	-0.511651	0.0218497	0.570881
AT1G24280	glucose-6-phosphate dehydrogenase 3	0.162537	-0.41527	-0.370397			AT3G21670	Major facilitator superfamily protein	0.854625	1.78348	-0.926874
AT1G24310		-0.536366	-0.247709	0.0125878			AT3G21690	MATE efflux family protein	0.73481	0.549245	0.786757
AT1G24330	ARM repeat superfamily protein	0.245233	1.47443	-0.465974			AT3G21740	Arabidopsis thaliana protein of unknown function (DUF794)	-0.58739	-0.0987782	-0.341343
AT1G24340	FAD/NAD(P)-binding oxidoreductase family protein	-0.297183	0.133472	-0.254772			AT3G21865	peroxin 22	0.366055	0.120043	0.0569809
AT1G24350	Acid phosphatase/vanadium-dependent haloperoxidase-related protein	-0.0367693	-0.28874	0.506097			AT3G21870	cyclin p2;1	-0.105209	1.20274	-1.48766
AT1G24360	NAD(P)-binding Rossmann-fold superfamily protein	-0.273736	-0.00448007	0.0373501			AT3G21890	B-box type zinc finger family protein	2.47827	3.35443	0.148554
AT1G24400	lysine histidine transporter 2	-0.547578	-0.811611	-0.966287			AT3G22090		0.827715	-0.146427	0.408911
AT1G24440	RING/U-box superfamily protein	0.00161516	-1.33642	0.0516675			AT3G22104	Phototropic-responsive NPH3 family protein	-0.191851	-0.269433	-0.626235
AT1G24450	Ribonuclease III family protein	-0.626869	-0.871072	-1.00628			AT3G22190	IQ-domain 5	-0.364249	-0.838586	-0.884074
AT1G24460		-0.319385	-0.108317	-0.111975			AT3G22200	Pyridoxal phosphate (PLP)-dependent transferases superfamily protein	0.640954	-1.27083	-1.13808
AT1G24470		-0.0620804	-0.117069	-0.781246			AT3G22230	Ribosomal L27e protein family	-0.385489	0.133146	0.113439
AT1G24490	OxaA/YidC-like membrane insertion protein	0.332009	-0.254214	0.156219			AT3G22310	putative mitochondrial RNA helicase 1	0.206305	-0.409532	1.74156
AT1G24510	TCP-1/cpn60 chaperonin family protein	-0.300008	-0.0639472	0.229163			AT3G22370	alternative oxidase 1A	1.43005	0.680211	2.80228
AT1G24520	homolog of Brassica campestris pollen protein 1	-0.183804	0.122577	0.0690116			AT3G22380	time for coffee	-0.514961	0.862549	-0.43051
AT1G24530	Transducin/WD40 repeat-like superfamily protein	-0.887233	1.84406	-0.688877			AT3G22440	FRIGIDA-like protein	-0.817742	-0.118746	-0.659469
AT1G24560		-0.018136	0.161632	-0.217549			AT3G22670	Pentatricopeptide repeat (PPR) superfamily protein	-0.0932554	0.177604	-0.0966896
AT1G24575		1.28711	1.23188	-0.336867			AT3G22680	RNA-DIRECTED DNA METHYLATION 1	0.134917	-0.651752	0.14229
AT1G24610	Rubisco methyltransferase family protein	-0.603493	-0.481066	-0.423842			AT3G22760	Tesmin/TSO1-like CXC domain-containing protein	0.43986	0.191325	-0.408465
AT1G24625	zinc finger protein 7	-0.446314	-0.874146	-1.025			AT3G22840	Chlorophyll A-B binding family protein	3.74696	3.39667	5.65866
AT1G24706	THO2	0.172203	0.000770876	0.221908			AT3G22880	DNA repair (Rad51) family protein	0.546808	-0.231143	-0.468004
AT1G24764	microtubule-associated proteins 70-2	-0.546884	-0.469403	-1.02385			AT3G22970	Protein of unknown function (DUF506)	-0.822936	-0.864266	-1.64295
AT1G24793	UDP-3-O-acyl N-acetylglycosamine deacetylase family protein	0.151579	0.0945252	0.308447			AT3G23050	indole-3-acetic acid 7	-0.119044	0.221459	-1.02635
AT1G24996		-0.454003	-0.60838	-0.238327			AT3G23080	Polyketide cyclase/dehydrase and lipid transport superfamily protein	-1.12951	-0.742077	-2.06817
AT1G25230	Calcineurin-like metallo-phosphoesterase superfamily protein	-1.92863	-0.891116	-2.23221			AT3G23430	phosphate 1	-0.116474	-0.130787	-0.2511
AT1G25250	indeterminate(ID)-domain 16	-0.498626	1.74262	-0.155795			AT3G23700	Nucleic acid-binding proteins superfamily	-0.322287	0.0777948	-0.300456
AT1G25260	Ribosomal protein L10 family protein	-0.331776	0.430138	0.602172			AT3G23710	Tic22-like family protein	0.0375041	-0.591724	-0.0725418
AT1G25275		-1.08704	-1.52367	0.0996576			AT3G23900	RNA recognition motif (RRM)-containing protein	0.0135925	0.11691	0.0439088
AT1G25280	tubby like protein 10	0.00901298	0.0409515	0.658124			AT3G23920	beta-amylase 1	1.63348	1.58756	-0.406007
AT1G25350	glutamine-tRNA ligase, putative / glutaminyl-tRNA synthetase, putative / GlnRS, putative	0.222287	0.193511	0.424283			AT3G24050	GATA transcription factor 1	-0.172687	0.0032239	-0.496603
AT1G25375	Metallo-hydrolase/oxidoreductase superfamily protein	-0.275879	-0.0948313	-0.591227			AT3G24190	Protein kinase superfamily protein	1.04029	1.29574	0.310486
AT1G25380	NAD+ transporter 2	0.0958109	-0.858039	0.127101			AT3G24440	Fibronectin type III domain-containing protein	0.253686	-0.0836422	0.606419
AT1G25390	Protein kinase superfamily protein	-0.305698	-0.0763669	1.32974			AT3G24500	multiprotein bridging factor 1C	1.9444	0.49493	2.08176
AT1G25400		-0.633335	4.23643	3.05223			AT3G25110	fatA acyl-ACP thioesterase	-0.0443945	-0.689908	-0.689411
AT1G25420	Regulator of Vps4 activity in the MVB pathway protein	-0.195886	0.0345216	-0.382079			AT3G25160	ER lumen protein retaining receptor family protein	0.542951	-0.258217	-0.153756
AT1G25450	3-ketoacyl-CoA synthase 5	0.816788	-0.496118	-1.11655			AT3G25500	formin homology 1	-0.544553	0.188754	-0.984267
AT1G25470	AP2 domain-containing transcription factor family protein	-0.326987	-0.2304	-0.333052			AT3G25530	glyoxylate reductase 1	-0.237675	-0.668574	-0.496318
AT1G25490	ARM repeat superfamily protein	-0.322266	-0.138887	-0.160635			AT3G25540	TRAM, LAG1 and CLN8 (TLC) lipid-sensing domain containing protein	-0.307931	-0.276479	-0.107143
AT1G25500	Plasma-membrane choline transporter family protein	-0.482698	-0.240003	0.324219			AT3G25585	aminoalcoholphosphotransferase	-0.129089	1.2713	0.240901
AT1G25520	Uncharacterized protein family (UPF0016)	0.661824	0.353442	0.14849			AT3G26000	Ribonuclease inhibitor	0.109541	0.260849	0.780192
AT1G25540	phytochrome and flowering time regulatory protein (PFT1)	0.258595	-0.123362	0.0788349			AT3G26210	cytochrome P450, family 71, subfamily B, polypeptide 23	-0.702605	-0.814763	3.5169
AT1G25550	myb-like transcription factor family protein	-0.818835	1.1071	0.812231			AT3G26300	cytochrome P450, family 71, subfamily B, polypeptide 34	-0.336116	-0.655139	-0.271359
AT1G25560	AP2/B3 transcription factor family protein	-1.378	0.446269	0.840856			AT3G26440	Protein of unknown function (DUF707)	-0.388521	0.14263	1.18579
AT1G25570	Di-glucose binding protein with Leucine-rich repeat domain	0.0912603	-0.169505	-0.225441			AT3G26510	Octicosapeptide/Phox/Bem1p family protein	-1.51259	-2.47782	-0.680268
AT1G25580	NAC (No Apical Meristem) domain transcriptional regulator superfamily protein	0.654331	-0.684102	0.439847			AT3G26560	ATP-dependent RNA helicase, putative	0.042267	0.0464516	0.548232
AT1G25988		0.00329792	1.80666	0.210527			AT3G26910	hydroxyproline-rich glycoprotein family protein	-0.407113	0.326949	2.17495
AT1G26100	Cytochrome b561/ferric reductase transmembrane protein family	-0.283243	-0.399837	-0.612731			AT3G27020	YELLOW STRIPE like 6	0.000108241	0.176138	-0.652051
AT1G26110	decapping 5	-0.186943	0.156617	0.630495			AT3G27210		-0.455388	3.06818	-0.838866
AT1G26130	ATPase E1-E2 type family protein / haloacid dehalogenase-like hydrolase family protein	-0.166518	-0.260846	-0.735994			AT3G27360	Histone superfamily protein	-0.553538	0.612032	-0.377367
AT1G26150	proline-rich extensin-like receptor kinase 10	0.203459	-0.198307	-0.734258			AT3G27380	succinate dehydrogenase 2-1	1.47106	0.0848607	0.837982
AT1G26160	Metal-dependent phosphohydrolase	-0.045252	-0.502818	-0.171921			AT3G27470	Protein of unknown function (DUF707)	0.147246	-0.56206	-0.386681
AT1G26170	ARM repeat superfamily protein	-0.207944	-0.220602	-0.250671			AT3G27690	photosystem II light harvesting complex gene 2.3	-1.3888	0.471101	-1.2678
AT1G26180		0.120541	-0.493992	-0.722622			AT3G27870	ATPase E1-E2 type family protein / haloacid dehalogenase-like hydrolase family protein	-0.498903	-0.74836	-0.707156
AT1G26210		0.206393	-0.746538	-1.62224			AT3G27960	Tetratricopeptide repeat (TPR)-like superfamily protein	0.629096	0.0496535	-0.943535
AT1G26220		-0.214794	0.550052	-0.904268			AT3G28007	Nodulin MtN3 family protein	2.06378	-0.489102	0.151181
AT1G26230	TCP-1/cpn60 chaperonin family protein	0.142055	-0.783788	-0.629005			AT3G28220	TRAF-like family protein	-1.15489	1.48406	-0.888503
AT1G26270	Phosphatidylinositol 3- and 4-kinase family protein	-0.513842	0.671911	0.795828			AT3G28270	Protein of unknown function (DUF677)	1.32546	3.45044	0.345923
AT1G26280		-0.205825	-0.811263	0.28169			AT3G28690	Protein kinase superfamily protein	-1.24692	-0.250503	0.498599
AT1G26310	K-box region and MADS-box transcription factor family protein	0.110271	-0.631704	-0.408003			AT3G28740	Cytochrome P450 superfamily protein	0.970347	-2.41459	-2.19498
AT1G26370	RNA helicase family protein	0.489504	-0.186864	0.0162285			AT3G29075	glycine-rich protein	-0.313435	-0.404247	1.48832
AT1G26390	FAD-binding Berberine family protein	-0.932724	-0.575685	0.437809			AT3G29320	Glycosyl transferase, family 35	-0.667727	-2.16067	-1.58291
AT1G26440	ureide permease 5	-0.144955	-1.27365	1.02522			AT3G30300	O-fucosyltransferase family protein	-0.846764	-0.529438	-0.997142
AT1G26450	Carbohydrate-binding X8 domain superfamily protein	0.585412	-0.282816	-0.0446138			AT3G42150		-0.556956	-0.72493	-0.406655
AT1G26460	Tetratricopeptide repeat (TPR)-like superfamily protein	-0.00697072	-0.419476	0.476824			AT3G42170	BED zinc finger ;hAT family dimerisation domain	-0.106262	-0.140309	-0.315585
AT1G26470		0.15644	-0.256637	1.38184			AT3G42725	Putative membrane lipoprotein	-0.348819	-0.827869	-0.366728
AT1G26520	Cobalamin biosynthesis CobW-like protein	0.0296934	0.0913541	-0.666161			AT3G44100	MD-2-related lipid recognition domain-containing protein	1.18392	-0.176054	0.404251
AT1G26550	FKBP-like peptidyl-prolyl cis-trans isomerase family protein	0.141618	-0.300068	0.0168946			AT3G44200	NIMA (never in mitosis, gene A)-related 6	-0.117588	-0.559327	-0.49304
AT1G26560	beta glucosidase 40	0.563802	1.72674	-0.777527			AT3G44400	Disease resistance protein (TIR-NBS-LRR class) family	0.0437953	-0.257496	2.83402
AT1G26570	UDP-glucose dehydrogenase 1	-0.157515	0.158148	-0.0590417			AT3G44880	Pheophorbide a oxygenase family protein with Rieske [2Fe-2S] domain	0.739785	-0.920582	-0.504268
AT1G26580		-0.183187	-1.58518	-0.126513			AT3G45310	Cysteine proteinases superfamily protein	-0.541811	-0.557782	-0.663958
AT1G26590	C2H2-like zinc finger protein	-0.263633	-1.34763	0.0270795			AT3G45600	tetraspanin3	-0.181472	0.306374	-2.00036
AT1G26610	C2H2-like zinc finger protein	0.522239	-0.0699133	-0.615487			AT3G45730		-2.31159	1.71303	3.1306
AT1G26620	Plant protein of unknown function (DUF863)	0.946498	-0.200754	-0.601727			AT3G45740	hydrolase family protein / HAD-superfamily protein	-0.482399	0.198171	0.0229573
AT1G26630	Eukaryotic translation initiation factor 5A-1 (eIF-5A 1) protein	0.0719165	0.108772	0.087085			AT3G45830		-0.0111589	-0.403049	0.129359
AT1G26640	Amino acid kinase family protein	-0.534668	-0.409064	-0.335967			AT3G45980	Histone superfamily protein	-1.15624	0.216826	-0.604678
AT1G26650		-0.563878	-0.517334	-0.89502			AT3G46030	Histone superfamily protein	-0.9784	-0.121792	-0.36257
AT1G26665	Mediator complex, subunit Med10	-1.34636	-2.11819	-1.09014			AT3G46040	ribosomal protein S15A D	-0.249545	0.0486798	-0.0565213
AT1G26670	Vesicle transport v-SNARE family protein	-0.742763	-0.681574	-0.845404			AT3G46210	Ribosomal protein S5 domain 2-like superfamily protein	0.0156007	0.0390998	0.548368
AT1G26690	emp24/gp25L/p24 family/GOLD family protein	0.151216	-0.61879	1.18421			AT3G46450	SEC14 cytosolic factor family protein / phosphoglyceride transfer family protein	0.958632	-0.471316	-0.359663
AT1G26700		0.116164	-0.633678	-0.131245			AT3G46460	ubiquitin-conjugating enzyme 13	0.199049	-0.13538	-0.515491
AT1G26730	EXS (ERD1/XPR1/SYG1) family protein	0.0286644	0.190951	0.134911			AT3G46540	ENTH/VHS family protein	-0.558214	-0.595879	0.498349
AT1G26750		0.00669063	-0.12443	0.159903			AT3G46590	TRF-like 1	-0.693454	-0.0697046	-0.374272
AT1G26760	SET domain protein 35	-0.626121	-0.713874	-0.428237			AT3G46630	Protein of unknown function (DUF3223)	0.0306069	-0.0863388	-0.836674
AT1G26770	expansin A10	0.572869	-0.0918107	-0.417049			AT3G46640	Homeodomain-like superfamily protein	-0.141611	-0.279654	-1.1146
AT1G26795	Plant self-incompatibility protein S1 family	0.731957	-0.241008	-0.247483			AT3G46780	plastid transcriptionally active 16	-0.650301	-0.458931	-0.828047
AT1G26800	RING/U-box superfamily protein	0.0661795	-0.86575	0.0911106			AT3G46790	Tetratricopeptide repeat (TPR)-like superfamily protein	-0.105409	-0.704566	-0.0376347
AT1G26820	ribonuclease 3	-0.139097	-0.308358	-0.366201			AT3G46980	phosphate transporter 4;3	-0.439621	-0.793716	-0.509209
AT1G26830	cullin 3	-0.065778	-0.217019	0.190914			AT3G47060	FTSH protease 7	-0.0377699	0.0144473	-0.0325513
AT1G26850	S-adenosyl-L-methionine-dependent methyltransferases superfamily protein	0.199161	-0.167982	-0.321444			AT3G47160	RING/U-box superfamily protein	-0.593689	-0.359589	-1.30658
AT1G26880	Ribosomal protein L34e superfamily protein	-0.00729684	0.154076	0.542607			AT3G47340	glutamine-dependent asparagine synthase 1	-1.52292	1.17248	-3.65027
AT1G26910	Ribosomal protein L16p/L10e family protein	-0.065545	0.291219	0.287237			AT3G47380	Plant invertase/pectin methylesterase inhibitor superfamily protein	-0.0258975	0.38272	-1.1149
AT1G26920		-0.0885501	-0.286924	-2.71003			AT3G47470	light-harvesting chlorophyll-protein complex I subunit A4	-0.274194	-0.134849	-0.38094
AT1G26930	Galactose oxidase/kelch repeat superfamily protein	-0.679687	-0.647344	-0.958244			AT3G47620	TEOSINTE BRANCHED, cycloidea and PCF (TCP) 14	-0.748335	0.402003	-0.613091
AT1G26940	Cyclophilin-like peptidyl-prolyl cis-trans isomerase family protein	-0.638464	-0.255859	-0.526905			AT3G47640	basic helix-loop-helix (bHLH) DNA-binding superfamily protein	0.258958	-0.899162	-0.210035
AT1G26960	homeobox protein 23	-0.76973	-0.791601	0.498368			AT3G48070	RING/U-box superfamily protein	0.813349	-0.275821	0.263327
AT1G27000	Protein of unknown function (DUF1664)	-0.0442492	0.185239	-0.0336416			AT3G48090	alpha/beta-Hydrolases superfamily protein	-0.522547	0.0949303	3.68457
AT1G27030		0.377045	-0.759538	-0.627365			AT3G48510		0.63543	0.383215	-0.272216
AT1G27070	5'-AMP-activated protein kinase-related	-0.181149	-0.453648	-0.576987			AT3G48530	SNF1-related protein kinase regulatory subunit gamma 1	-0.924115	-0.413625	-1.54428
AT1G27080		-0.419185	-0.156119	-0.282587			AT3G48610	non-specific phospholipase C6	0.60931	0.277454	-0.497716
AT1G27090	glycine-rich protein	-0.239888	-0.118026	-0.189532			AT3G48620	Outer membrane OMP85 family protein	0.124877	-0.554927	-0.681061
AT1G27100	Actin cross-linking protein	-0.55973	1.50853	0.604966			AT3G48690	alpha/beta-Hydrolases superfamily protein	0.583123	0.393739	0.631739
AT1G27120	Galactosyltransferase family protein	0.0925133	0.201096	-1.17162			AT3G48830	polynucleotide adenylyltransferase family protein / RNA recognition motif (RRM)-containing protein	0.327137	-0.693829	-0.120909
AT1G27130	glutathione S-transferase tau 13	-0.190435	-0.464024	1.09953			AT3G48990	AMP-dependent synthetase and ligase family protein	-0.140077	-0.0387785	-0.330594
AT1G27150	Tetratricopeptide repeat (TPR)-like superfamily protein	-0.489381	-0.397185	-1.22153			AT3G49140	Pentatricopeptide repeat (PPR) superfamily protein	0.0398838	-0.601639	-0.459998
AT1G27170	transmembrane receptors;ATP binding	-0.0831936	-0.543538	-0.277461			AT3G49530	NAC domain containing protein 62	0.56006	2.44684	2.3599
AT1G27190	Leucine-rich repeat protein kinase family protein	-0.588252	-0.269079	-0.788058			AT3G49590	Autophagy-related protein 13	0.100379	-0.484452	-0.338656
AT1G27200	Domain of unknown function (DUF23)	0.294694	2.4135	-0.23017			AT3G49870	ADP-ribosylation factor-like A1C	0.813553	-0.425181	-0.122139
AT1G27210	ARM repeat superfamily protein	-0.834872	-0.809778	-1.37227			AT3G50060	myb domain protein 77	0.237838	0.533907	-0.170801
AT1G27240		0.196584	0.0761311	-0.185724			AT3G50070	CYCLIN D3;3	0.144527	0.0827423	-0.521844
AT1G27290		-0.825412	0.309326	-0.878382			AT3G50110	PTEN 3	0.0296352	-0.55544	-0.297224
AT1G27300		-0.631696	-0.343267	-0.606755			AT3G50240	ATP binding microtubule motor family protein	-0.546813	0.0617739	-0.573528
AT1G27310	nuclear transport factor 2A	-0.421106	-0.477921	-0.1563			AT3G50650	GRAS family transcription factor	0.550113	-0.038146	0.357003
AT1G27320	histidine kinase 3	0.0735993	-0.00729386	-0.720961			AT3G50690	Leucine-rich repeat (LRR) family protein	-0.397275	-0.187818	0.218839
AT1G27330	Ribosome associated membrane protein RAMP4	-0.188888	-0.794261	1.04754			AT3G50790	esterase/lipase/thioesterase family protein	-0.347523	0.181216	0.24159
AT1G27340	Galactose oxidase/kelch repeat superfamily protein	-0.114233	0.487003	0.159603			AT3G50820	photosystem II subunit O-2	-0.26905	0.120183	-0.719198
AT1G27370	squamosa promoter binding protein-like 10	-0.150634	0.341186	-0.824174			AT3G50830	cold-regulated 413-plasma membrane 2	-0.239652	-0.00455171	-0.733556
AT1G27385		-0.0851868	-0.13998	-0.371214			AT3G50860	Clathrin adaptor complex small chain family protein	-0.323653	-0.317591	-0.0178509
AT1G27390	translocase outer membrane 20-2	-0.116258	-0.142138	0.9183			AT3G50910		0.738588	1.24585	2.37401
AT1G27400	Ribosomal protein L22p/L17e family protein	-0.215686	0.183315	0.180542			AT3G50920	Phosphatidic acid phosphatase (PAP2) family protein	-0.0151701	-0.339206	0.244484
AT1G27410	DNA repair metallo-beta-lactamase family protein	-0.083278	-0.711771	-0.334703			AT3G51000	alpha/beta-Hydrolases superfamily protein	-0.480022	-0.574144	-1.2584
AT1G27435		-0.390841	-0.367291	0.368151			AT3G51030	thioredoxin H-type 1	0.772283	0.235025	-0.0468986
AT1G27440	Exostosin family protein	0.136847	-0.334636	0.421454			AT3G51240	flavanone 3-hydroxylase	4.25707	2.96295	2.99111
AT1G27450	adenine phosphoribosyl transferase 1	-0.290048	-0.780901	-0.230844			AT3G51250	Senescence/dehydration-associated protein-related	0.417866	0.0972788	0.655663
AT1G27480	alpha/beta-Hydrolases superfamily protein	0.2903	-0.323901	-0.264035			AT3G51370	Protein phosphatase 2C family protein	0.103311	0.05274	0.103889
AT1G27510	Protein of unknown function (DUF3506)	-0.443799	0.600892	-0.256049			AT3G51390	DHHC-type zinc finger family protein	-0.140945	-0.127968	-0.910264
AT1G27530		-0.115737	-0.214286	-0.0728752			AT3G51400	Arabidopsis protein of unknown function (DUF241)	-0.366096	-0.15486	-1.13649
AT1G27540	Protein of unknown function (DUF295)	-0.364492	-0.889656	-0.37481			AT3G51450	Calcium-dependent phosphotriesterase superfamily protein	-0.348163	-0.842996	2.62222
AT1G27595		-0.455976	0.272447	-0.229134			AT3G51510		-0.10154	-0.310761	-0.954548
AT1G27600	Nucleotide-diphospho-sugar transferases superfamily protein	-0.562545	-0.232453	-0.140555			AT3G51580		-0.199189	-0.328174	0.555096
AT1G27610		-0.758759	-0.329436	0.652077			AT3G51750		3.63356	0.67586	0.813751
AT1G27630	cyclin T 1;3	-0.195822	0.141221	-0.308899			AT3G51830	SAC domain-containing protein 8	-0.0326814	-0.665563	-0.902558
AT1G27650	U2 snRNP auxiliary factor small subunit, putative	-0.10373	0.10526	0.362633			AT3G51860	cation exchanger 3	0.440862	0.229392	0.252387
AT1G27680	ADPGLC-PPase large subunit	0.296503	-0.236879	-0.293437			AT3G52060	Core-2/I-branching beta-1,6-N-acetylglucosaminyltransferase family protein	-0.92175	-0.375563	-0.821382
AT1G27690	Protein of unknown function (DUF620)	-0.0596959	-0.816311	-0.713164			AT3G52070		-0.757709	-1.61224	-1.26394
AT1G27700	Syntaxin/t-SNARE family protein	-0.537365	-0.301964	-0.590954			AT3G52090	DNA-directed RNA polymerase, RBP11-like	-0.10177	-0.194381	-0.0201089
AT1G27730	salt tolerance zinc finger	0.273676	6.21611	5.53257			AT3G52110		0.131058	-0.419914	-0.382389
AT1G27760	interferon-related developmental regulator family protein / IFRD protein family	0.356634	1.18481	1.22264			AT3G52220		0.301845	0.00637485	0.566486
AT1G27770	autoinhibited Ca2+-ATPase 1	-0.0925411	1.74714	2.4947			AT3G52230		0.511663	0.378616	-0.131515
AT1G27830		-0.230639	-0.570898	-0.621674			AT3G52470	Late embryogenesis abundant (LEA) hydroxyproline-rich glycoprotein family	0.035758	0.422497	0.859822
AT1G27840	Transducin/WD40 repeat-like superfamily protein	-0.345614	-0.628977	-0.592987			AT3G52560	ubiquitin E2 variant 1D-4	-0.283069	-0.00822185	-0.2755
AT1G27850		-0.32177	0.0685977	-0.572592			AT3G52740		2.28144	1.43501	0.147265
AT1G27900	RNA helicase family protein	0.653436	-0.404411	0.536053			AT3G52880	monodehydroascorbate reductase 1	0.278841	0.0379277	0.133433
AT1G27910	plant U-box 45	0.584705	0.667514	-0.085421			AT3G53000	phloem protein 2-A15	0.289975	0.779478	0.484386
AT1G27920	microtubule-associated protein 65-8	1.14144	-0.171565	0.621155			AT3G53020	Ribosomal protein L24e family protein	0.164209	-0.00295839	0.0327752
AT1G27930	Protein of unknown function (DUF579)	0.840165	0.340403	-0.0111614			AT3G53090	ubiquitin-protein ligase 7	-0.373307	0.105379	-0.123942
AT1G27950	glycosylphosphatidylinositol-anchored lipid protein transfer 1	0.217572	0.103701	-0.821175			AT3G53110	P-loop containing nucleoside triphosphate hydrolases superfamily protein	0.0543604	0.00842419	0.504559
AT1G27960	evolutionarily conserved C-terminal region 9	0.581387	0.216559	0.0253523			AT3G53180	glutamate-ammonia ligases;catalytics;glutamate-ammonia ligases	0.823375	-0.969077	0.71157
AT1G27970	nuclear transport factor 2B	0.290146	0.0469401	0.278466			AT3G53390	Transducin/WD40 repeat-like superfamily protein	0.221145	-0.0287764	0.119172
AT1G27980	dihydrosphingosine phosphate lyase	-0.409165	0.0927265	-0.00269076			AT3G53400		-0.209169	0.624085	0.408497
AT1G28010	P-glycoprotein 14	0.389358	1.15174	0.111421			AT3G53410	RING/U-box superfamily protein	-0.402972	-0.656442	-0.13648
AT1G28050	B-box type zinc finger protein with CCT domain	-0.260849	0.79297	0.00352737			AT3G53470		-0.0470956	-0.467492	-1.41323
AT1G28060	Pre-mRNA-splicing factor 3	-0.0242259	0.0734549	0.0678104			AT3G53570	FUS3-complementing gene 1	-0.0564134	-0.53671	-0.201261
AT1G28080	RING finger protein	0.140283	-0.529858	-0.33612			AT3G53580	diaminopimelate epimerase family protein	-0.0762164	-0.0195278	0.354234
AT1G28090	Polynucleotide adenylyltransferase family protein	-0.232914	-0.438752	-0.50228			AT3G53620	pyrophosphorylase 4	0.226238	0.900002	-0.855236
AT1G28100		-0.188496	-0.732953	-1.35564			AT3G53650	Histone superfamily protein	0.138672	-0.0194175	0.846268
AT1G28110	serine carboxypeptidase-like 45	0.069314	-0.426794	-0.351604			AT3G53670		-0.256681	-0.987922	1.19689
AT1G28120		0.310411	-0.0283419	-0.0952897			AT3G53800	Fes1B	0.20392	-2.40373	-1.87661
AT1G28130	Auxin-responsive GH3 family protein	-0.116137	0.46462	-1.15771			AT3G54000		0.475862	2.63128	-0.840774
AT1G28140		-0.153192	-0.213011	-0.722326			AT3G54050	high cyclic electron flow 1	-0.322766	0.0113861	-0.427311
AT1G28150		-0.251627	-1.00451	-0.725922			AT3G54130	Josephin family protein	1.53291	-0.716891	0.835218
AT1G28200	FH interacting protein 1	0.0637779	0.0424998	0.129102			AT3G54200	Late embryogenesis abundant (LEA) hydroxyproline-rich glycoprotein family	0.38639	0.635428	-0.569607
AT1G28210	DNAJ heat shock family protein	0.876636	-0.780663	0.912752			AT3G54260	TRICHOME BIREFRINGENCE-LIKE 36	0.328129	-0.472168	-1.0938
AT1G28220		0.190498	-0.106849	-0.0997168			AT3G54360	zinc ion binding	-0.492516	-0.133854	-0.567196
AT1G28230	purine permease 1	-0.379985	-1.14378	-0.902085			AT3G54400	Eukaryotic aspartyl protease family protein	-0.86504	-0.110803	-1.11967
AT1G28240	Protein of unknown function (DUF616)	-0.654977	-0.307175	0.319871			AT3G54500		-0.436248	2.92833	0.245807
AT1G28250		-0.0966698	-0.499996	-0.0971702			AT3G54890	photosystem I light harvesting complex gene 1	-0.0548833	-0.0562429	-0.45058
AT1G28260	Telomerase activating protein Est1	-0.361787	-0.238706	-0.733959			AT3G54960	PDI-like 1-3	0.395412	-0.239599	1.1267
AT1G28280	VQ motif-containing protein	-0.722125	0.680274	1.95197			AT3G55120	Chalcone-flavanone isomerase family protein	1.76485	0.944208	0.499984
AT1G28290	arabinogalactan protein 31	-0.346701	-0.14927	-0.703749			AT3G55140	Pectin lyase-like superfamily protein	-0.172938	0.0922208	-0.577572
AT1G28320	protease-related	-0.173502	-0.814853	-0.053411			AT3G55150	exocyst subunit exo70 family protein H1	0.0725343	0.579249	0.146334
AT1G28330	dormancy-associated protein-like 1	-2.38588	-1.59095	-1.85977			AT3G55410	2-oxoglutarate dehydrogenase, E1 component	0.321917	-0.316025	0.818106
AT1G28340	receptor like protein 4	0.131665	-0.122667	-0.594315			AT3G55430	O-Glycosyl hydrolases family 17 protein	0.528069	1.72973	0.421933
AT1G28370	ERF domain protein 11	-0.278192	2.21039	2.66217			AT3G55440	triosephosphate isomerase	0.0235618	-0.334524	0.0631038
AT1G28380	MAC/Perforin domain-containing protein	0.289337	1.22882	1.97275			AT3G55640	Mitochondrial substrate carrier family protein	0.881744	0.179262	0.279754
AT1G28390	Protein kinase superfamily protein	-0.63145	-0.238077	0.809736			AT3G55660	ROP (rho of plants) guanine nucleotide exchange factor 6	-0.401758	-0.369997	-0.224763
AT1G28395		0.0719327	0.413736	0.558509			AT3G55800	sedoheptulose-bisphosphatase	0.266716	0.486497	0.038487
AT1G28400		0.664401	-0.57294	-0.369049			AT3G55830	Nucleotide-diphospho-sugar transferases superfamily protein	-0.325928	0.0309017	0.161917
AT1G28410		-0.586344	-0.193011	-0.25437			AT3G55910		-0.579194	-0.580775	-0.310151
AT1G28420	homeobox-1	-0.251132	0.0862603	0.258905			AT3G56050	Protein kinase family protein	0.0415963	-0.34423	-0.25495
AT1G28440	HAESA-like 1	-0.923134	0.0267173	-0.677739			AT3G56090	ferritin 3	1.20571	2.48138	-0.262753
AT1G28490	syntaxin of plants 61	-0.531295	-0.312245	-0.270967			AT3G56140	Protein of unknown function (DUF399 and DUF3411)	-0.357953	0.122173	-0.251422
AT1G28510	Optic atrophy 3 protein (OPA3)	-0.146529	-0.0667434	0.299113			AT3G56190	alpha-soluble NSF attachment protein 2	-0.381916	-0.309024	-0.194308
AT1G28540		-0.158087	-0.346006	0.0826928			AT3G56200	Transmembrane amino acid transporter family protein	0.334242	0.180333	0.530428
AT1G28560	snRNA activating complex family protein	-1.03256	-0.434245	-0.371241			AT3G56270	Plant protein of unknown function (DUF827)	-0.127801	-0.780768	-0.607931
AT1G28570	SGNH hydrolase-type esterase superfamily protein	-0.531372	-0.259169	-0.498415			AT3G56330		0.37896	-1.3706	0.190331
AT1G28580	GDSL-like Lipase/Acylhydrolase superfamily protein	-1.09768	-0.630239	-0.107886			AT3G56360		-0.935843	-3.5434	0.0420693
AT1G28600	GDSL-like Lipase/Acylhydrolase superfamily protein	0.447086	-0.197446	0.351736			AT3G56370	Leucine-rich repeat protein kinase family protein	-0.0474953	0.120815	-0.892756
AT1G28610	GDSL-like Lipase/Acylhydrolase superfamily protein	0.81729	-0.620268	-0.897019			AT3G56710	sigma factor binding protein 1	-0.554713	-1.60171e-16	3.86254
AT1G28670	GDSL-like Lipase/Acylhydrolase superfamily protein	-1.12215	-0.47525	-1.1765			AT3G56800	calmodulin 3	-0.120827	-0.0267114	0.666736
AT1G28680	HXXXD-type acyl-transferase family protein	1.40274	-0.533886	1.47294			AT3G56910	plastid-specific 50S ribosomal protein 5	-0.33426	-0.430159	0.0241759
AT1G28760	Uncharacterized conserved protein (DUF2215)	0.664098	-0.626157	0.660077			AT3G56940	dicarboxylate diiron protein, putative (Crd1)	-0.392832	0.085468	-0.383487
AT1G28960	nudix hydrolase homolog 15	0.0581881	-0.235769	-0.410661			AT3G57050	cystathionine beta-lyase	-0.21194	-0.100223	-0.698082
AT1G29040		-0.248564	-0.815841	-0.413524			AT3G57520	seed imbibition 2	1.2123	2.36165	-0.86621
AT1G29050	TRICHOME BIREFRINGENCE-LIKE 38	-0.0623902	-0.0532982	0.0830014			AT3G57560	N-acetyl-l-glutamate kinase	0.047435	-0.111001	0.302186
AT1G29060	Target SNARE coiled-coil domain protein	0.174349	-0.525593	0.589949			AT3G57570	ARM repeat superfamily protein	-0.265719	0.061011	-0.325875
AT1G29070	Ribosomal protein L34	-0.382631	-0.412179	-0.365059			AT3G57680	Peptidase S41 family protein	0.477498	-0.491788	-0.908698
AT1G29130		-0.0138552	0.116244	0.785769			AT3G57785		-0.0382718	-0.6518	-0.434156
AT1G29150	non-ATPase subunit 9	0.675148	0.0040334	0.649064			AT3G57870	sumo conjugation enzyme 1	-0.0471907	-0.305003	0.26224
AT1G29220	transcriptional regulator family protein	-0.0342302	0.190679	-0.143466			AT3G57890	Tubulin binding cofactor C domain-containing protein	0.170053	-0.179226	0.450496
AT1G29230	CBL-interacting protein kinase 18	0.758147	-0.370043	-0.197894			AT3G58040	seven in absentia of Arabidopsis 2	0.101969	0.098628	-0.110506
AT1G29240	Protein of unknown function (DUF688)	-0.237182	-0.691953	0.315161			AT3G58090	Disease resistance-responsive (dirigent-like protein) family protein	0.366714	-0.518594	-0.577057
AT1G29250	Alba DNA/RNA-binding protein	-0.123967	0.212938	0.520058			AT3G58100	plasmodesmata callose-binding protein 5	-0.233908	-0.63033	-1.10348
AT1G29260	peroxin 7	0.0776837	-1.17835	0.15694			AT3G58170	BET1P/SFT1P-like protein 14A	-0.0129734	-0.314272	-0.38572
AT1G29280	WRKY DNA-binding protein 65	-0.282263	0.763813	-1.01825			AT3G58180	ARM repeat superfamily protein	-0.376458	0.657123	0.856831
AT1G29310	SecY protein transport family protein	-0.142724	-0.473866	0.443641			AT3G58640	Mitogen activated protein kinase kinase kinase-related	-0.20141	0.234235	0.0950047
AT1G29340	plant U-box 17	0.924396	0.508601	0.944002			AT3G59050	polyamine oxidase 3	-0.088487	-0.793116	0.225054
AT1G29350	Kinase-related protein of unknown function (DUF1296)	0.030399	-0.0961533	0.477042			AT3G59060	phytochrome interacting factor 3-like 6	-0.827267	0.685382	-0.755815
AT1G29390	cold regulated 314 thylakoid membrane 2	0.206531	-1.1427	-1.35938			AT3G59220	pirin	-0.311782	0.57465	-0.660584
AT1G29395	COLD REGULATED 314 INNER MEMBRANE 1	-0.698996	-0.777405	-2.24184			AT3G59660	C2 domain-containing protein / GRAM domain-containing protein	-0.476181	-0.628443	1.62988
AT1G29400	MEI2-like protein 5	-0.548213	0.363198	-0.381838			AT3G59670		-0.203197	0.946061	1.28634
AT1G29410	phosphoribosylanthranilate isomerase 3	-0.42191	-0.434474	0.181623			AT3G59770	sacI homology domain-containing protein / WW domain-containing protein	0.0247723	-0.510558	-0.251637
AT1G29430	SAUR-like auxin-responsive protein family	-2.79421	-1.8267	-3.14823			AT3G59780	Rhodanese/Cell cycle control phosphatase superfamily protein	-0.769551	0.428649	-1.02315
AT1G29440	SAUR-like auxin-responsive protein family	-1.46438	-1.08603	-2.18758			AT3G59980	Nucleic acid-binding, OB-fold-like protein	-0.86112	-0.732107	-0.185961
AT1G29450	SAUR-like auxin-responsive protein family	-4.13848	-1.55113	-6.35734			AT3G60110	DNA-binding bromodomain-containing protein	-0.540453	-0.62293	-0.208695
AT1G29460	SAUR-like auxin-responsive protein family	-2.07363	-1.72099	-3.42749			AT3G60160	multidrug resistance-associated protein 9	-0.636139	-0.210855	0.0881812
AT1G29470	S-adenosyl-L-methionine-dependent methyltransferases superfamily protein	-0.713551	-0.0978626	-0.577455			AT3G60190	DYNAMIN-like 1E	-0.251749	-0.494716	0.621048
AT1G29500	SAUR-like auxin-responsive protein family	-0.623618	-1.68141	-2.99727			AT3G60200		-0.394689	1.34133	-0.40691
AT1G29510	SAUR-like auxin-responsive protein family	-1.32941	-0.741736	-2.74169			AT3G60340	alpha/beta-Hydrolases superfamily protein	-0.212513	-0.263306	-0.850634
AT1G29520	AWPM-19-like family protein	-0.110852	-0.194647	-0.437358			AT3G60360	embryo sac development arrest 14	0.563169	0.300717	1.08155
AT1G29530		0.164303	-0.145815	-1.02496			AT3G60540	Preprotein translocase Sec, Sec61-beta subunit protein	-0.842431	-0.530824	1.41666
AT1G29550	Eukaryotic initiation factor 4E protein	-0.403518	-0.303796	-0.538736			AT3G60640	Ubiquitin-like superfamily protein	-0.0854517	-0.475818	-0.718015
AT1G29660	GDSL-like Lipase/Acylhydrolase superfamily protein	-1.24314	0.535245	-1.45244			AT3G60690	SAUR-like auxin-responsive protein family	-0.120996	-0.0421087	0.45145
AT1G29670	GDSL-like Lipase/Acylhydrolase superfamily protein	0.0196667	0.256108	-0.891454			AT3G60820	N-terminal nucleophile aminohydrolases (Ntn hydrolases) superfamily protein	0.359803	-0.063367	0.0566632
AT1G29690	MAC/Perforin domain-containing protein	0.00139042	3.23149	2.5802			AT3G60830	actin-related protein 7	-0.329355	0.0301035	0.269187
AT1G29700	Metallo-hydrolase/oxidoreductase superfamily protein	-0.0983914	0.562835	-0.819079			AT3G60840	microtubule-associated protein 65-4	0.155085	-0.474849	-0.279065
AT1G29710	Tetratricopeptide repeat (TPR)-like superfamily protein	0.191953	-0.2705	0.315276			AT3G60850		-0.896793	-0.0258603	-0.126818
AT1G29750	receptor-like kinase in flowers 1	-0.164962	-0.388814	-0.304407			AT3G60910	S-adenosyl-L-methionine-dependent methyltransferases superfamily protein	0.291793	-0.0991711	0.119464
AT1G29760	Putative adipose-regulatory protein (Seipin)	-0.169029	-0.822357	-0.015982			AT3G61050	Calcium-dependent lipid-binding (CaLB domain) family protein	-0.337969	-0.428557	-0.771113
AT1G29790	S-adenosyl-L-methionine-dependent methyltransferases superfamily protein	-0.367979	-0.134023	-0.48604			AT3G61060	phloem protein 2-A13	-0.285342	1.24142	-2.92277
AT1G29820	Magnesium transporter CorA-like family protein	-0.507781	-0.391641	-0.0105692			AT3G61260	Remorin family protein	-0.725077	0.00432555	-1.30575
AT1G29850	double-stranded DNA-binding family protein	-0.406197	-0.23715	0.156251			AT3G61470	photosystem I light harvesting complex gene 2	-0.0911407	-0.295335	-0.278555
AT1G29880	glycyl-tRNA synthetase / glycine--tRNA ligase	0.532401	0.345376	0.616324			AT3G61490	Pectin lyase-like superfamily protein	0.532287	-0.619462	-1.03799
AT1G29900	carbamoyl phosphate synthetase B	-0.0229767	0.0153396	0.313425			AT3G61610	Galactose mutarotase-like superfamily protein	-0.100403	-0.598735	0.367482
AT1G29910	chlorophyll A/B binding protein 3	-0.258747	-0.126813	-0.271583			AT3G61690	nucleotidyltransferases	0.696804	-0.0326287	-0.0824866
AT1G29940	nuclear RNA polymerase A2	0.305564	0.186071	1.22061			AT3G61860	RNA-binding (RRM/RBD/RNP motifs) family protein	-0.0982175	-0.670667	0.512677
AT1G29950	basic helix-loop-helix (bHLH) DNA-binding superfamily protein	0.627572	-0.076341	-0.407124			AT3G61870		0.339174	-0.191787	-0.278168
AT1G29970	60S ribosomal protein L18A-1	-0.419091	0.330635	0.426389			AT3G62060	Pectinacetylesterase family protein	-0.728927	-0.196345	-0.302536
AT1G29980	Protein of unknown function, DUF642	-0.45312	-0.12719	-0.242706			AT3G62110	Pectin lyase-like superfamily protein	-0.770002	-0.598308	-0.74209
AT1G29990	prefoldin 6	-0.584708	-0.441611	-0.046969			AT3G62120	Class II aaRS and biotin synthetases superfamily protein	-0.187131	0.0483071	0.286418
AT1G30000	alpha-mannosidase 3	-0.21628	-0.0906748	0.888978			AT3G62130	Pyridoxal phosphate (PLP)-dependent transferases superfamily protein	-0.604592	-0.10954	-0.468776
AT1G30020		0.481781	-0.617913	-0.0564254			AT3G62260	Protein phosphatase 2C family protein	1.88052	1.89527	2.1908
AT1G30070	SGS domain-containing protein	1.48736	0.694547	0.791079			AT3G62430		-0.23656	-0.388917	-0.19127
AT1G30090	Galactose oxidase/kelch repeat superfamily protein	0.0321457	-0.458131	0.20442			AT3G62590	alpha/beta-Hydrolases superfamily protein	0.925783	-0.0933006	-0.0761411
AT1G30110	nudix hydrolase homolog 25	-0.518027	0.0259706	-0.395242			AT3G62600	DNAJ heat shock family protein	0.263291	-0.280186	1.11982
AT1G30120	pyruvate dehydrogenase E1 beta	0.161302	0.0894197	-0.556579			AT3G62630	Protein of unknown function (DUF1645)	-0.642901	-0.887179	-1.58516
AT1G30130		0.275293	-0.324206	-0.615717			AT3G62650		-1.15645	-0.475114	-1.57172
AT1G30200	F-box family protein	-0.387574	-0.824633	-0.512854			AT3G62700	multidrug resistance-associated protein 10	0.231814	-0.646451	-0.928149
AT1G30210	TEOSINTE BRANCHED 1, cycloidea, and PCF family 24	-1.23507	-0.684498	-0.737846			AT3G62940	Cysteine proteinases superfamily protein	-0.103263	-0.189454	0.224799
AT1G30220	inositol transporter 2	0.590603	-0.033593	-0.212092			AT3G62970	zinc finger (C3HC4-type RING finger) family protein	-0.569576	-0.107365	-0.463998
AT1G30240		0.648814	-0.121415	1.08941			AT3G62980	F-box/RNI-like superfamily protein	-0.215904	-0.475345	-1.16902
AT1G30260		-0.123694	-1.12404	-0.366539			AT3G63070	Tudor/PWWP/MBT domain-containing protein	0.381272	0.259043	0.505671
AT1G30270	CBL-interacting protein kinase 23	-0.526404	-0.114269	0.514573			AT3G63080	glutathione peroxidase 5	-0.0304873	-1.12388	0.151281
AT1G30290	Tetratricopeptide repeat (TPR)-like superfamily protein	-0.464503	-0.321628	0.118432			AT3G63150	MIRO-related GTP-ase 2	-0.153165	-0.573263	-0.181031
AT1G30300	Metallo-hydrolase/oxidoreductase superfamily protein	0.358735	-0.425128	0.0414628			AT3G63160		-1.09369	-2.06821	-1.32664
AT1G30330	auxin response factor 6	-0.599925	0.464603	-0.53084			AT3G63170	Chalcone-flavanone isomerase family protein	-0.277491	-1.06743	-0.569
AT1G30360	Early-responsive to dehydration stress protein (ERD4)	0.608136	1.22842	-1.1686			AT3G63180	TIC-like	-0.271974	0.164069	-0.651713
AT1G30380	photosystem I subunit K	-0.218123	-0.148337	-0.334534			AT3G63190	ribosome recycling factor, chloroplast precursor	-0.0847626	-0.123214	-0.238154
AT1G30400	multidrug resistance-associated protein 1	-0.0308802	0.230789	-0.268406			AT3G63200	PATATIN-like protein 9	0.230084	0.680271	-0.610144
AT1G30440	Phototropic-responsive NPH3 family protein	-0.444373	-0.401225	-1.21695			AT3G63210	Protein of unknown function (DUF581)	-0.821687	-1.47379	-2.41884
AT1G30480	D111/G-patch domain-containing protein	0.447551	0.230708	0.629259			AT3G63290	2-oxoglutarate (2OG) and Fe(II)-dependent oxygenase superfamily protein	-0.142778	-0.329289	-0.64929
AT1G30500	nuclear factor Y, subunit A7	-0.506198	-0.132632	-0.515533			AT3G63460	transducin family protein / WD-40 repeat family protein	-0.106573	0.0906245	0.284773
AT1G30510	root FNR 2	-0.597917	-0.339912	-0.433185			AT3G63490	Ribosomal protein L1p/L10e family	-0.0620724	-0.316715	-0.198706
AT1G30515		-0.179514	-0.276989	-0.716378			AT3G63520	carotenoid cleavage dioxygenase 1	0.0263648	0.0619976	0.00740639
AT1G30520	acyl-activating enzyme 14	-0.248891	-0.210788	-1.00075			AT4G00020	BREAST CANCER 2 like 2A	-0.685858	-0.671568	-0.302085
AT1G30530	UDP-glucosyl transferase 78D1	0.46062	0.0344508	-0.0297407			AT4G00090	Transducin/WD40 repeat-like superfamily protein	0.234236	-0.189284	0.232824
AT1G30540	Actin-like ATPase superfamily protein	0.175902	-0.852867	-0.305613			AT4G00370	Major facilitator superfamily protein	0.879971	0.0344597	0.0810912
AT1G30550	S-adenosyl-L-methionine-dependent methyltransferases superfamily protein	0.0969309	-0.766681	0.325241			AT4G00400	glycerol-3-phosphate acyltransferase 8	-0.0768764	-0.227687	-1.22609
AT1G30570		-5.0356	-0.354283	-1.059			AT4G00490	beta-amylase 2	-0.0816502	0.352666	-0.050846
AT1G30580	GTP binding	-0.239246	-0.0224446	0.0138133			AT4G00570	NAD-dependent malic enzyme 2	0.166067	0.00352676	1.08965
AT1G30600	Subtilase family protein	-0.221983	-0.0060885	-0.0813001			AT4G00630	K+ efflux antiporter 2	0.214926	-0.337592	-0.209495
AT1G30610	pentatricopeptide (PPR) repeat-containing protein	-0.587826	-0.389742	-0.418411			AT4G00800	transducin family protein / WD-40 repeat family protein	-0.381261	-0.350763	-0.796425
AT1G30620	NAD(P)-binding Rossmann-fold superfamily protein	-0.157592	0.442816	2.57145			AT4G00810	60S acidic ribosomal protein family	-0.396778	-0.266958	-0.0428177
AT1G30630	Coatomer epsilon subunit	0.0410277	-0.365082	0.271957			AT4G00820	IQ-domain 17	-0.883691	-0.0219671	-0.433863
AT1G30640	Protein kinase family protein	0.326489	-0.0170847	0.988967			AT4G00840	DHHC-type zinc finger family protein	0.100372	-0.278764	-0.351043
AT1G30660		-0.416234	-0.587892	-0.550892			AT4G00850	GRF1-interacting factor 3	-0.10411	0.179624	0.290682
AT1G30690	Sec14p-like phosphatidylinositol transfer family protein	-0.0290428	-0.121946	-0.663583			AT4G00970	cysteine-rich RLK (RECEPTOR-like protein kinase) 41	-0.65222	0.93035	2.20886
AT1G30720	FAD-binding Berberine family protein	-1.43198	3.19286	0.881617			AT4G01050	thylakoid rhodanese-like	-0.449182	0.0690127	-0.250045
AT1G30780	F-box associated ubiquitination effector family protein	0.606506	0.259968	-0.0888093			AT4G01100	adenine nucleotide transporter 1	-0.12614	0.25291	-0.075273
AT1G30820	CTP synthase family protein	-0.953045	0.509831	-0.832924			AT4G01120	G-box binding factor 2	-0.299461	0.266211	-0.935359
AT1G30825	Arp2/3 complex, 34 kD subunit p34-Arc	-0.0156843	-0.0816542	-0.130977			AT4G01130	GDSL-like Lipase/Acylhydrolase superfamily protein	-0.412718	-0.67426	-1.52209
AT1G30840	purine permease 4	-0.229346	-0.812733	-1.29519			AT4G01150		-0.228098	-0.329337	-0.366357
AT1G30880		-0.648857	0.0460945	-0.303015			AT4G01280	Homeodomain-like superfamily protein	0.504421	0.235446	-0.111031
AT1G30890	Integral membrane HRF1 family protein	-0.06182	-0.0478974	0.0923345			AT4G01430	nodulin MtN21 /EamA-like transporter family protein	-0.277891	-0.345375	-0.63502
AT1G30910	Molybdenum cofactor sulfurase family protein	-0.448556	-0.315638	-0.463736			AT4G01550	NAC domain containing protein 69	0.774617	-0.0668034	-0.528363
AT1G30940		0.393244	-0.676755	0.376645			AT4G01720	WRKY family transcription factor	-0.648493	0.699446	0.43442
AT1G30970	zinc finger (C2H2 type) family protein	0.117089	-0.193212	-0.231339			AT4G01800	Albino or Glassy Yellow 1	-0.213923	-0.0654768	-0.418047
AT1G31010	organellar single-stranded DNA binding protein 4	-0.632692	0.181913	1.75107			AT4G01880	methyltransferases	-0.0596986	-0.445411	0.46112
AT1G31020	thioredoxin O2	-0.659621	0.016202	-0.260349			AT4G01940	NFU domain protein 1	0.0919245	-0.631835	-0.625289
AT1G31070	N-acetylglucosamine-1-phosphate uridylyltransferase 1	-0.217385	-0.454176	-0.842056			AT4G02120	CTP synthase family protein	-0.462906	-0.583097	-0.346593
AT1G31130		0.0715661	0.767479	1.72693			AT4G02370	Protein of unknown function, DUF538	-0.452143	-1.03993	0.195382
AT1G31160	HISTIDINE TRIAD NUCLEOTIDE-BINDING 2	-0.24756	-0.347454	-0.256825			AT4G02500	UDP-xylosyltransferase 2	-0.364496	-0.722819	-0.390691
AT1G31170	sulfiredoxin	0.039355	0.04932	-0.352073			AT4G02790	GTP-binding family protein	-0.265462	-0.170813	-0.191601
AT1G31180	isopropylmalate dehydrogenase 3	-0.26427	-0.301677	-0.737865			AT4G02880		-0.506478	1.18754	0.729476
AT1G31190	myo-inositol monophosphatase like 1	-0.13327	0.0642494	-0.249805			AT4G02940	oxidoreductase, 2OG-Fe(II) oxygenase family protein	0.408293	0.188156	0.776698
AT1G31200	phloem protein 2-A9	0.169738	-0.116634	0.167319			AT4G03020	transducin family protein / WD-40 repeat family protein	0.303926	-0.216397	0.954231
AT1G31230	aspartate kinase-homoserine dehydrogenase i	-0.0433369	-0.299064	-0.676259			AT4G03150		0.565232	-0.689632	-1.10256
AT1G31280	Argonaute family protein	-0.851868	0.305249	1.30317			AT4G03200	catalytics	0.571487	-0.470994	0.0977177
AT1G31290	ARGONAUTE 3	0.192878	-0.115608	0.192999			AT4G03390	STRUBBELIG-receptor family 3	-0.0945093	-0.35381	-0.590726
AT1G31300	TRAM, LAG1 and CLN8 (TLC) lipid-sensing domain containing protein	0.211176	0.370862	-0.715443			AT4G03510	RING membrane-anchor 1	-1.38754	1.35015	-1.97854
AT1G31310	hydroxyproline-rich glycoprotein family protein	-0.189171	0.315583	-0.308232			AT4G03560	two-pore channel 1	-0.540333	-0.350733	-0.630045
AT1G31330	photosystem I subunit F	-0.255889	-0.279847	-0.361908			AT4G04020	fibrillin	1.54813	0.93257	0.510353
AT1G31335		-0.482053	-0.422729	-1.18048			AT4G04330	Chaperonin-like RbcX protein	-0.383413	-1.4841	-3.07849
AT1G31340	related to ubiquitin 1	0.0557435	-0.0188277	0.45063			AT4G04640	ATPase, F1 complex, gamma subunit protein	-0.0934563	-0.256991	-0.33341
AT1G31420	Leucine-rich repeat protein kinase family protein	-0.0114847	0.102248	-0.995842			AT4G04750	Major facilitator superfamily protein	-0.14797	-0.624409	-0.975775
AT1G31440	SH3 domain-containing protein	0.163028	0.792598	-0.205297			AT4G04830	methionine sulfoxide reductase B5	0.929342	-1.05312	-1.40331
AT1G31460		0.281276	-0.44539	-0.558744			AT4G04850	K+ efflux antiporter 3	0.771901	0.748347	-0.00923298
AT1G31470	Major facilitator superfamily protein	0.0368158	-0.345872	0.0913356			AT4G04870	cardiolipin synthase	-0.0583751	-0.0723939	-0.0233775
AT1G31480	shoot gravitropism 2 (SGR2)	0.0741314	-0.390217	-0.574539			AT4G04970	glucan synthase-like 1	-0.054899	-0.475063	-0.513024
AT1G31500	DNAse I-like superfamily protein	-0.276342	-0.530257	-0.18835			AT4G05020	NAD(P)H dehydrogenase B2	1.5441	1.33194	3.59359
AT1G31580	ECS1	0.182568	-0.300201	-0.192259			AT4G05050	ubiquitin 11	0.482398	1.63701	0.419409
AT1G31600	RNA-binding (RRM/RBD/RNP motifs) family protein	-0.0663586	-0.112336	-0.234301			AT4G05070	Wound-responsive family protein	-1.02011	1.20043	-1.33558
AT1G31650	RHO guanyl-nucleotide exchange factor 14	0.170342	0.0319916	-1.15691			AT4G05180	photosystem II subunit Q-2	-0.652047	-0.202987	-0.504949
AT1G31660		0.488268	-0.00588785	1.23082			AT4G05320	polyubiquitin 10	-0.284612	0.084865	-0.177636
AT1G31700		-0.211832	0.0295892	-0.496128			AT4G07950	DNA-directed RNA polymerase, subunit M, archaeal	0.399308	0.0466437	0.172681
AT1G31710	Copper amine oxidase family protein	0.237664	-0.026454	-0.252262			AT4G08180	OSBP(oxysterol binding protein)-related protein 1C	-0.235727	0.234465	0.655927
AT1G31730	Adaptin family protein	-0.343842	-0.122527	0.0466879			AT4G08230	glycine-rich protein	0.483649	-0.468794	0.386251
AT1G31770	ATP-binding cassette 14	-0.00658665	-0.404869	-0.810544			AT4G08240		-0.0749599	-0.4301	-0.385936
AT1G31780		-0.200717	-0.66141	-0.404358			AT4G08290	nodulin MtN21 /EamA-like transporter family protein	-0.351076	0.632081	-1.12697
AT1G31800	cytochrome P450, family 97, subfamily A, polypeptide 3	0.390593	-0.235165	0.082925			AT4G08330		-0.668026	0.0215525	0.143544
AT1G31810	Formin Homology 14	-0.0187005	0.0101519	0.405446			AT4G08685	Pollen Ole e 1 allergen and extensin family protein	-0.131223	-0.427148	-1.03606
AT1G31812	acyl-CoA-binding protein 6	-0.303981	-0.0958732	-0.32819			AT4G08980	F-BOX WITH WD-40 2	-0.479157	-0.521993	-0.554901
AT1G31814	FRIGIDA like 2	-0.0656474	-0.264127	0.178987			AT4G09030	arabinogalactan protein 10	0.317736	-0.712542	0.168527
AT1G31817	Ribosomal L18p/L5e family protein	0.441487	-0.218362	0.600451			AT4G09320	Nucleoside diphosphate kinase family protein	0.0507581	0.0321309	0.0402705
AT1G31820	Amino acid permease family protein	-0.518018	0.201465	-0.419994			AT4G09420	Disease resistance protein (TIR-NBS class)	-0.31841	-0.463274	-0.622167
AT1G31830	Amino acid permease family protein	-0.708485	-0.677065	-0.0776045			AT4G09500	UDP-Glycosyltransferase superfamily protein	0.348575	-0.262634	-1.53594
AT1G31840	Tetratricopeptide repeat (TPR)-like superfamily protein	-0.209265	-0.404633	-0.705608			AT4G09550	AtGCP3 interacting protein 1	-0.675051	-0.575128	-1.08054
AT1G31850	S-adenosyl-L-methionine-dependent methyltransferases superfamily protein	-0.776358	-0.955169	-0.844485			AT4G09560	Protease-associated (PA) RING/U-box zinc finger family protein	0.0491371	-0.194535	-0.442893
AT1G31860	histidine biosynthesis bifunctional protein (HISIE)	-0.475043	-0.0311447	1.0346			AT4G09620	Mitochondrial transcription termination factor family protein	-0.311069	-0.29106	-0.519237
AT1G31870		-0.0756599	0.371154	0.940284			AT4G09630	Protein of unknown function (DUF616)	-0.223124	-0.050809	-0.952694
AT1G31910	GHMP kinase family protein	-0.0193229	-0.162109	0.455264			AT4G09640	Protein of unknown function (DUF803)	0.610777	1.17353	-0.391954
AT1G31930	extra-large GTP-binding protein 3	-0.149662	0.0667323	0.458413			AT4G09650	ATP synthase delta-subunit gene	-0.306874	-0.161	-0.439351
AT1G31940		0.0824267	-0.0526313	-0.330582			AT4G10040	cytochrome c-2	1.92251	1.54175	2.15739
AT1G31950	Terpenoid cyclases/Protein prenyltransferases superfamily protein	-0.536366	0.294345	-0.115077			AT4G10360	TRAM, LAG1 and CLN8 (TLC) lipid-sensing domain containing protein	0.678086	0.0733167	0.53503
AT1G31970	DEA(D/H)-box RNA helicase family protein	0.150025	0.250146	0.753			AT4G10480	Nascent polypeptide-associated complex (NAC), alpha subunit family protein	0.295476	0.0194004	0.679991
AT1G32050	SCAMP family protein	-0.0985097	-0.117728	-0.461934			AT4G11140	cytokinin response factor 1	-1.50898	0.065095	-0.0754522
AT1G32060	phosphoribulokinase	0.0758284	0.154899	-0.375134			AT4G11175	Nucleic acid-binding, OB-fold-like protein	0.78174	-0.197689	-0.40536
AT1G32070	nuclear shuttle interacting	-0.0298837	-0.396205	-0.390334			AT4G11220	VIRB2-interacting protein 2	0.592758	0.156805	0.179812
AT1G32080	membrane protein, putative	-0.049844	0.0168221	-0.0779945			AT4G11330	MAP kinase 5	0.284989	0.836532	1.42126
AT1G32090	early-responsive to dehydration stress protein (ERD4)	-0.0800727	-1.0759	-1.44592			AT4G11560	bromo-adjacent homology (BAH) domain-containing protein	0.092367	-0.413032	-0.157854
AT1G32100	pinoresinol reductase 1	0.713004	-0.0565111	-0.571442			AT4G11570	Haloacid dehalogenase-like hydrolase (HAD) superfamily protein	1.19648	0.601923	0.061905
AT1G32130	Transcription elongation factor (TFIIS) family protein	-0.170262	0.197738	0.373547			AT4G11600	glutathione peroxidase 6	1.09774	0.971358	0.254703
AT1G32150	basic region/leucine zipper transcription factor 68	0.0872864	0.0888275	-0.120908			AT4G11640	serine racemase	-0.010343	-0.386502	-0.00587657
AT1G32160	Protein of unknown function (DUF760)	-0.462681	-0.16807	-0.329653			AT4G11800	Calcineurin-like metallo-phosphoesterase superfamily protein	0.417939	-0.0702353	0.366063
AT1G32170	xyloglucan endotransglucosylase/hydrolase 30	-0.757153	-0.406424	-0.592474			AT4G11830	phospholipase D gamma 2	0.0246814	0.0812647	0.601861
AT1G32190	alpha/beta-Hydrolases superfamily protein	-0.700152	0.626417	-0.757082			AT4G11960	PGR5-like B	0.314936	-0.322424	-1.05449
AT1G32200	phospholipid/glycerol acyltransferase family protein	-0.0931042	0.00881953	-0.405787			AT4G12030	bile acid transporter 5	0.0757164	0.0760981	-1.26667
AT1G32210	Defender against death (DAD family) protein	-0.246358	-0.814899	-0.287173			AT4G12110	sterol-4alpha-methyl oxidase 1-1	-0.591003	0.190576	-0.760179
AT1G32220	NAD(P)-binding Rossmann-fold superfamily protein	0.230687	0.271846	-0.0724641			AT4G12130	Glycine cleavage T-protein family	0.435319	-0.358848	-0.0368996
AT1G32230	WWE protein-protein interaction domain protein family	0.123678	-0.254203	0.902058			AT4G12300	cytochrome P450, family 706, subfamily A, polypeptide 4	0.22857	-0.458916	-0.810457
AT1G32240	Homeodomain-like superfamily protein	-0.6913	-0.211867	-0.735051			AT4G12340	copper ion binding	-0.960662	-0.404584	-0.178329
AT1G32310		-0.0803003	-0.436858	-0.52918			AT4G12690	Plant protein of unknown function (DUF868)	-3.96235	-0.439532	-1.61015
AT1G32330	heat shock transcription factor A1D	0.193826	-0.299133	0.434248			AT4G12700		0.00265998	-0.294022	-0.231089
AT1G32340	NDR1/HIN1-like 8	-0.125309	-0.28609	0.483352			AT4G12790	P-loop containing nucleoside triphosphate hydrolases superfamily protein	-0.181407	0.401	1.25136
AT1G32360	Zinc finger (CCCH-type) family protein	0.0486332	-0.199104	-0.202635			AT4G12840	Protein of unknown function (DUF707)	0.331274	-0.160962	-0.552057
AT1G32370	tobamovirus multiplication 2B	-0.110131	-0.514503	0.242919			AT4G12910	serine carboxypeptidase-like 20	0.259418	-0.9002	-0.462803
AT1G32400	tobamovirus multiplication 2A	0.137337	-0.273106	-0.466386			AT4G12990		0.547844	-0.416658	-0.39079
AT1G32410	Vacuolar protein sorting 55 (VPS55) family protein	-0.177399	-0.314092	-0.584659			AT4G13010	Oxidoreductase, zinc-binding dehydrogenase family protein	0.446533	0.571306	-0.157608
AT1G32430		-0.00849624	-0.744695	-0.131024			AT4G13160	Protein of unknown function, DUF593	-0.439274	0.82053	-0.356529
AT1G32440	plastidial pyruvate kinase 3	0.537101	1.06263	0.594254			AT4G13250	NAD(P)-binding Rossmann-fold superfamily protein	-0.147898	-1.13799	-0.755668
AT1G32460		-0.869468	0.750554	-0.0792581			AT4G13460	SU(VAR)3-9 homolog 9	0.513385	0.0203268	-0.610614
AT1G32470	Single hybrid motif superfamily protein	-0.517699	-0.0569932	-0.169263			AT4G13530		0.303336	-0.155388	-0.374301
AT1G32490	RNA helicase family protein	0.425768	-0.46109	-0.123744			AT4G13840	HXXXD-type acyl-transferase family protein	-1.17277	-0.0748508	-1.44778
AT1G32500	non-intrinsic ABC protein 6	-0.303486	-0.337682	0.0657807			AT4G13940	S-adenosyl-L-homocysteine hydrolase	0.162603	0.403274	0.302766
AT1G32520		-0.0450326	1.29609	-0.788048			AT4G14270		-1.20571	-2.68859	-0.794308
AT1G32540	lsd one like 1	-1.83674	-0.170938	-1.24244			AT4G14310	Transducin/WD40 repeat-like superfamily protein	0.367104	-0.896444	-0.128544
AT1G32550	2Fe-2S ferredoxin-like superfamily protein	-0.303655	-0.331987	-0.587848			AT4G14500	Polyketide cyclase/dehydrase and lipid transport superfamily protein	0.206518	0.289444	-0.963954
AT1G32580	plastid developmental protein DAG, putative	0.54131	-0.0274004	0.258029			AT4G14540	nuclear factor Y, subunit B3	-0.646205	-1.47517	-1.72868
AT1G32610	hydroxyproline-rich glycoprotein family protein	-0.253439	-0.400895	-0.348971			AT4G14550	indole-3-acetic acid inducible 14	0.284967	0.656698	-1.264
AT1G32640	Basic helix-loop-helix (bHLH) DNA-binding family protein	0.318395	0.981546	1.05543			AT4G14690	Chlorophyll A-B binding family protein	4.06836	3.53402	6.59497
AT1G32690		0.365392	-0.534742	-0.457425			AT4G14730	Bax inhibitor-1 family protein	0.0980844	0.110383	-0.0929698
AT1G32700	PLATZ transcription factor family protein	-0.374061	-0.775034	-0.0690821			AT4G14900	FRIGIDA-like protein	-0.714761	0.436381	-0.298056
AT1G32750	HAC13 protein (HAC13)	0.213518	-0.423442	0.148168			AT4G14960	Tubulin/FtsZ family protein	0.0251786	-0.643209	-0.506735
AT1G32790	CTC-interacting domain 11	-0.182491	-0.397093	0.189471			AT4G14965	membrane-associated progesterone binding protein 4	-0.311657	-0.229412	-0.368942
AT1G32810	RING/FYVE/PHD zinc finger superfamily protein	-0.0688416	-0.253851	0.507538			AT4G15070	Cysteine/Histidine-rich C1 domain family protein	0.743742	0.323145	0.664439
AT1G32870	NAC domain protein 13	0.749629	0.467918	3.58564			AT4G15090	FRS (FAR1 Related Sequences) transcription factor family	-0.101066	-0.227172	-0.179062
AT1G32900	UDP-Glycosyltransferase superfamily protein	0.201161	3.73369	0.591823			AT4G15110	cytochrome P450, family 97, subfamily B, polypeptide 3	-0.18522	-0.727235	-0.561005
AT1G32920		-0.814482	1.80814	2.92125			AT4G15140		-0.393639	-1.00441	0.446587
AT1G32990	plastid ribosomal protein l11	-0.0528776	-0.584499	-0.401212			AT4G15470	Bax inhibitor-1 family protein	-0.00971082	0.0761975	0.424258
AT1G33040	nascent polypeptide-associated complex subunit alpha-like protein 5	-0.029883	-0.200948	-0.361862			AT4G15510	Photosystem II reaction center PsbP family protein	-0.0381565	-0.425613	-0.872307
AT1G33050		-1.44257	-0.051286	-0.0357463			AT4G15560	Deoxyxylulose-5-phosphate synthase	-0.243129	0.277016	-0.842316
AT1G33110	MATE efflux family protein	0.595071	1.86941	0.652308			AT4G16140	proline-rich family protein	0.304522	0.382077	-0.97079
AT1G33140	Ribosomal protein L6 family	-0.0915897	-0.229368	0.0205156			AT4G16146	cAMP-regulated phosphoprotein 19-related protein	0.453776	-0.985976	-0.814927
AT1G33170	S-adenosyl-L-methionine-dependent methyltransferases superfamily protein	0.17271	-0.0948303	-0.460556			AT4G16150	calmodulin binding;transcription regulators	-0.19364	-0.23096	-0.267826
AT1G33230	TMPIT-like protein	0.37893	0.475348	-0.0527026			AT4G16190	Papain family cysteine protease	0.259185	-1.34396	-1.0122
AT1G33240	GT-2-like 1	-1.26071	-0.0561772	-1.58428			AT4G16250	phytochrome D	0.279479	-0.377307	0.618741
AT1G33250	Protein of unknown function (DUF604)	-0.499295	0.0301178	0.0349564			AT4G16330	2-oxoglutarate (2OG) and Fe(II)-dependent oxygenase superfamily protein	-0.0424995	-1.01766	-0.574789
AT1G33270	Acyl transferase/acyl hydrolase/lysophospholipase superfamily protein	-0.0408143	-0.292918	-0.0475316			AT4G16370	oligopeptide transporter	-0.53828	-0.588509	0.0734693
AT1G33290	P-loop containing nucleoside triphosphate hydrolases superfamily protein	-0.407338	-0.00724064	-0.334944			AT4G16380	Heavy metal transport/detoxification superfamily protein	-0.28261	0.0336831	-0.600593
AT1G33330	Class I peptide chain release factor	0.0593025	-0.295122	-0.172954			AT4G16450		0.0791008	-0.525322	-0.250217
AT1G33400	Tetratricopeptide repeat (TPR)-like superfamily protein	-0.0589125	-0.322576	-0.224437			AT4G16490	ARM repeat superfamily protein	0.445193	0.801242	-0.850266
AT1G33410	SUPPRESSOR OF AUXIN RESISTANCE1	0.0681988	0.076962	-0.0442149			AT4G16500	Cystatin/monellin superfamily protein	-0.540472	0.00929119	-0.403514
AT1G33420		0.946843	-0.669692	2.63652			AT4G16510	YbaK/aminoacyl-tRNA synthetase-associated domain	-0.286805	-0.406357	-0.135117
AT1G33430		0.172824	-0.396605	-0.587532			AT4G16515		-0.498396	-0.0938817	-1.14137
AT1G33440	Major facilitator superfamily protein	0.498923	-0.150768	-0.792746			AT4G16650	O-fucosyltransferase family protein	-0.165384	-0.0528813	-0.38393
AT1G33470	RNA-binding (RRM/RBD/RNP motifs) family protein	-0.45676	-0.256394	0.118919			AT4G16660	heat shock protein 70 (Hsp 70) family protein	0.440903	-0.385482	1.06595
AT1G33490		-0.0335094	-0.595144	-0.570169			AT4G16760	acyl-CoA oxidase 1	0.88009	0.0865132	1.10676
AT1G33520	D111/G-patch domain-containing protein	-0.393009	-0.313667	0.50915			AT4G16770	2-oxoglutarate (2OG) and Fe(II)-dependent oxygenase superfamily protein	-0.27305	-0.786511	-0.715259
AT1G33560	Disease resistance protein (CC-NBS-LRR class) family	0.749073	0.108813	1.62089			AT4G16790	hydroxyproline-rich glycoprotein family protein	-0.756362	0.741238	0.455736
AT1G33590	Leucine-rich repeat (LRR) family protein	-0.92789	0.178028	1.48767			AT4G16840		0.0401669	-0.505404	1.12513
AT1G33600	Leucine-rich repeat (LRR) family protein	-0.285647	0.673087	2.16439			AT4G17070	peptidyl-prolyl cis-trans isomerases	-0.563539	-0.378037	2.07708
AT1G33610	Leucine-rich repeat (LRR) family protein	0.651874	0.228007	-0.0369942			AT4G17245	RING/U-box superfamily protein	-0.0781292	-0.094624	-0.233926
AT1G33680	KH domain-containing protein	-0.229281	-0.217781	-0.594972			AT4G17300	Class II aminoacyl-tRNA and biotin synthetases superfamily protein	0.0237695	-0.281496	-0.322082
AT1G33720	cytochrome P450, family 76, subfamily C, polypeptide 6	0.724023	-0.64969	0.923602			AT4G17330	G2484-1 protein	0.752679	0.351365	0.100008
AT1G33780	Protein of unknown function (DUF179)	-0.360768	-0.95648	-0.833			AT4G17370	Oxidoreductase family protein	-0.170283	-0.571495	-0.55938
AT1G33800	Protein of unknown function (DUF579)	0.554153	-0.699341	-0.237465			AT4G17530	RAB GTPase homolog 1C	0.725997	0.571437	0.555044
AT1G33810		-0.538071	-0.259753	-0.464089			AT4G17540		-0.313516	-0.631842	-0.388257
AT1G33811	GDSL-like Lipase/Acylhydrolase superfamily protein	-1.16991	0.0717058	-1.42626			AT4G17550	Major facilitator superfamily protein	0.345121	1.06312	-0.696339
AT1G33940		-0.019099	-0.470491	-0.799845			AT4G17560	Ribosomal protein L19 family protein	-0.430699	-0.62711	-0.660621
AT1G33970	P-loop containing nucleoside triphosphate hydrolases superfamily protein	-0.187513	-1.53468	-0.00245831			AT4G17720	RNA-binding (RRM/RBD/RNP motifs) family protein	0.25662	0.27031	2.08699
AT1G33980	Smg-4/UPF3 family protein	-0.0543773	-0.00927459	0.244921			AT4G17730	syntaxin of plants 23	-0.898148	-0.114895	-0.371124
AT1G33990	methyl esterase 14	-0.169641	-0.1039	-0.266077			AT4G17895	ubiquitin-specific protease 20	0.00349954	-0.417984	0.343833
AT1G34000	one-helix protein 2	0.509004	0.522083	-0.327988			AT4G17900	PLATZ transcription factor family protein	-1.14536	1.10941	1.74636
AT1G34020	Nucleotide-sugar transporter family protein	-0.187711	-0.589797	-0.313032			AT4G18140	SCP1-like small phosphatase 4b	0.227288	-0.506722	0.775352
AT1G34030	Ribosomal protein S13/S18 family	-0.298354	0.000851033	0.426984			AT4G18230		-0.0491077	-0.763877	-1.29143
AT1G34065		-0.140571	0.152497	-0.41366			AT4G18240	starch synthase 4	0.162579	-1.94034	-1.37514
AT1G34110	Leucine-rich receptor-like protein kinase family protein	-0.517787	-0.375663	-1.06326			AT4G18400		-0.557977	-0.399303	-0.999477
AT1G34130	staurosporin and temperature sensitive 3-like b	0.0753453	-0.583954	0.273471			AT4G18530	Protein of unknown function (DUF707)	-0.355862	-0.757599	0.0144599
AT1G34190	NAC domain containing protein 17	-0.435981	0.153569	0.921253			AT4G18580		0.0819906	-0.484156	-0.443486
AT1G34200	Glyceraldehyde-3-phosphate dehydrogenase-like family protein	-1.28547	0.0244568	0.558295			AT4G18590	Nucleic acid-binding, OB-fold-like protein	-0.526698	-0.244741	0.113505
AT1G34210	somatic embryogenesis receptor-like kinase 2	-0.360689	-0.0512438	-0.627435			AT4G18640	Leucine-rich repeat protein kinase family protein	0.00467915	-0.0397204	-0.436619
AT1G34220	Regulator of Vps4 activity in the MVB pathway protein	0.162557	0.0199219	-0.0566662			AT4G18670	Leucine-rich repeat (LRR) family protein	-0.702103	-0.7406	-0.900464
AT1G34260	FORMS APLOID AND BINUCLEATE CELLS 1A	0.11936	1.08112	0.714258			AT4G18700	CBL-interacting protein kinase 12	0.0306549	0.702478	-0.780269
AT1G34270	Exostosin family protein	-0.134663	-0.358002	-0.0986225			AT4G18800	RAB GTPase homolog A1D	-0.024879	-0.435314	0.655855
AT1G34300	lectin protein kinase family protein	-0.147415	-0.100196	0.440122			AT4G18810	NAD(P)-binding Rossmann-fold superfamily protein	0.642369	-0.272543	-0.756553
AT1G34310		-0.391619	-0.105794	-0.728636			AT4G18910	NOD26-like intrinsic protein 1;2	0.175454	-0.384358	-1.01883
AT1G34320	Protein of unknown function (DUF668)	-0.340862	-0.134057	0.0597104			AT4G19020	chromomethylase 2	-0.13963	0.516184	-0.230072
AT1G34340	alpha/beta-Hydrolases superfamily protein	-0.748944	-0.94827	-0.721635			AT4G19040	ENHANCED DISEASE RESISTANCE 2	-0.165205	0.170349	-0.166098
AT1G34350		-0.243518	0.0189684	0.32609			AT4G19140		-0.238515	0.46008	0.436507
AT1G34360	translation initiation factor 3 (IF-3) family protein	-0.26319	-0.36196	-0.243055			AT4G19185	nodulin MtN21 /EamA-like transporter family protein	-0.368645	-0.480024	-0.164724
AT1G34370	C2H2 and C2HC zinc fingers superfamily protein	-0.560994	0.00658337	0.731319			AT4G19190	zinc knuckle (CCHC-type) family protein	0.0226011	-0.176304	-0.334619
AT1G34380	5'-3' exonuclease family protein	0.0228509	-0.988717	0.409362			AT4G19420	Pectinacetylesterase family protein	-0.792974	0.303175	-1.94355
AT1G34420	leucine-rich repeat transmembrane protein kinase family protein	0.250324	-0.161878	2.33852			AT4G19440	Tetratricopeptide repeat (TPR)-like superfamily protein	-0.346798	-0.0618945	0.33899
AT1G34430	2-oxoacid dehydrogenases acyltransferase family protein	-0.636559	-0.359437	-0.372982			AT4G19490	VPS54	0.0583154	-0.295956	-0.147376
AT1G34440		-0.118655	-0.337347	-0.552995			AT4G19550	zinc ion binding;transcription regulators	-0.198044	-0.981384	0.662481
AT1G34460		-0.277495	-0.526818	-0.724592			AT4G19710	aspartate kinase-homoserine dehydrogenase ii	0.310621	0.240017	0.0121188
AT1G34470	Protein of unknown function (DUF803)	-0.194495	-0.233842	-0.572035			AT4G20440	small nuclear ribonucleoprotein associated protein B	-0.231379	-0.204363	0.497546
AT1G34550		-0.121609	-0.0792128	-0.18745			AT4G21060	Galactosyltransferase family protein	0.56142	-0.43004	-0.00125616
AT1G34580	Major facilitator superfamily protein	-0.291882	-0.325166	-0.360305			AT4G21150	ribophorin II (RPN2) family protein	0.0682496	-0.198304	-0.212422
AT1G34630		-0.00835331	-0.0484485	-0.632707			AT4G21280	photosystem II subunit QA	-0.304706	-0.0157105	-0.26772
AT1G34640	peptidases	-0.294107	-0.966419	-1.34656			AT4G21310	Protein of unknown function (DUF1218)	0.307912	-0.0148187	0.148898
AT1G34750	Protein phosphatase 2C family protein	0.162698	0.402467	1.346			AT4G21320	Aldolase-type TIM barrel family protein	0.741726	0.0538723	-0.62089
AT1G34770		-0.195879	-0.341593	-0.253919			AT4G21510	F-box family protein	-0.452831	-1.03761	-1.47111
AT1G34780	APR-like 4	0.105172	0.682981	-0.511923			AT4G21580	oxidoreductase, zinc-binding dehydrogenase family protein	0.0998669	-0.102308	0.557303
AT1G35180	TRAM, LAG1 and CLN8 (TLC) lipid-sensing domain containing protein	0.552925	-0.575019	-1.19771			AT4G21910	MATE efflux family protein	-0.202133	-0.602036	-0.230471
AT1G35190	2-oxoglutarate (2OG) and Fe(II)-dependent oxygenase superfamily protein	0.221597	-0.266825	0.0304946			AT4G21940	calcium-dependent protein kinase 15	0.356719	1.37325	-0.233814
AT1G35210		-0.404874	-0.579424	5.08529			AT4G22130	STRUBBELIG-receptor family 8	-0.14622	-0.236453	-0.835796
AT1G35260	MLP-like protein 165	-0.374465	-1.37233	-0.574939			AT4G22190		-1.33606	1.35831	-1.06624
AT1G35310	MLP-like protein 168	-0.393762	-0.439891	-0.480357			AT4G22200	potassium transport 2/3	0.688559	0.550823	-0.72458
AT1G35340	ATP-dependent protease La (LON) domain protein	-0.32543	-0.427698	-0.542695			AT4G22220	SufE/NifU family protein	0.407862	-0.31359	-0.000279276
AT1G35350	EXS (ERD1/XPR1/SYG1) family protein	-0.559284	1.15633	1.39465			AT4G22260	Alternative oxidase family protein	-0.443451	-0.0430797	-0.0585026
AT1G35420	alpha/beta-Hydrolases superfamily protein	-0.741711	-0.550051	-1.66683			AT4G22270	Protein of unknown function (DUF3537)	0.382365	0.0461354	-0.518729
AT1G35430		-0.542509	-0.22404	-0.764912			AT4G22320		0.0316893	0.288451	0.234557
AT1G35460	basic helix-loop-helix (bHLH) DNA-binding superfamily protein	-0.164716	0.0345505	-0.773984			AT4G22540	OSBP(oxysterol binding protein)-related protein 2A	-1.41719	-1.0459	-1.22725
AT1G35470	SPla/RYanodine receptor (SPRY) domain-containing protein	0.19946	-0.596861	0.148886			AT4G22730	Leucine-rich repeat protein kinase family protein	-0.266141	-0.359564	-0.598042
AT1G35510	O-fucosyltransferase family protein	-0.0888252	0.215786	-0.355813			AT4G22756	sterol C4-methyl oxidase 1-2	-0.550902	-0.214256	-0.730933
AT1G35513		0.232182	-0.0717015	-0.350815			AT4G22820	A20/AN1-like zinc finger family protein	0.841484	-0.722296	0.636547
AT1G35550	elongation factor Tu C-terminal domain-containing protein	0.126607	-0.24251	0.56375			AT4G22890	PGR5-LIKE A	-0.18641	0.126409	-0.378591
AT1G35580	cytosolic invertase 1	-1.23126	-0.0130345	0.261857			AT4G22920	non-yellowing 1	0.777302	-0.00496284	0.198452
AT1G35612		-2.12921	-0.516224	-1.61345			AT4G22930	pyrimidin 4	0.220327	-0.287562	0.360995
AT1G35620	PDI-like 5-2	-1.02315	-0.298702	-1.14125			AT4G23000	Calcineurin-like metallo-phosphoesterase superfamily protein	-0.233978	0.660653	-0.111621
AT1G35660		0.646921	0.14821	0.243801			AT4G23040	Ubiquitin-like superfamily protein	0.055248	0.385462	-0.410727
AT1G35670	calcium-dependent protein kinase 2	-0.351541	0.709791	0.162224			AT4G23050	PAS domain-containing protein tyrosine kinase family protein	0.806005	-1.06584	-0.272796
AT1G35680	Ribosomal protein L21	-0.300573	-0.130455	-0.251262			AT4G23420	NAD(P)-binding Rossmann-fold superfamily protein	-0.501129	-0.762905	-0.545567
AT1G35710	Protein kinase family protein with leucine-rich repeat domain	-0.486035	-0.372987	2.93988			AT4G23490	Protein of unknown function (DUF604)	0.261295	-0.0675456	-0.654759
AT1G35720	annexin 1	0.0870969	-0.924169	-0.819353			AT4G23620	Ribosomal protein L25/Gln-tRNA synthetase, anti-codon-binding domain	0.0794903	-0.396349	0.689375
AT1G35780		-0.0964697	0.0865258	-1.00082			AT4G23630	VIRB2-interacting protein 1	0.494714	1.2803	0.284137
AT1G36050	Endoplasmic reticulum vesicle transporter protein	-0.746159	-0.486827	-0.180263			AT4G23650	calcium-dependent protein kinase 6	-0.277682	0.037097	-0.146621
AT1G36070	Transducin/WD40 repeat-like superfamily protein	0.689776	-0.20527	-1.00714			AT4G23800	HMG (high mobility group) box protein	-0.422891	-1.00738	-1.01133
AT1G36160	acetyl-CoA carboxylase 1	1.25642	0.510088	0.053251			AT4G23820	Pectin lyase-like superfamily protein	-2.47434	-0.900604	-2.08662
AT1G36310	S-adenosyl-L-methionine-dependent methyltransferases superfamily protein	-0.232643	0.118126	0.413416			AT4G23840	Leucine-rich repeat (LRR) family protein	0.167649	-0.535131	0.053218
AT1G36320		-0.191533	-0.253631	-0.286864			AT4G23870		-1.02997	0.285298	-1.99408
AT1G36370	serine hydroxymethyltransferase 7	0.484925	-0.279816	0.41161			AT4G23910		-0.356034	0.111002	0.701357
AT1G36380		0.175081	-1.60018	-0.590356			AT4G24000	cellulose synthase like G2	-0.864337	-0.307853	-0.885667
AT1G36390	Co-chaperone GrpE family protein	-0.071698	-0.812736	-0.113409			AT4G24190	Chaperone protein htpG family protein	0.377419	-0.511707	0.351986
AT1G36470		0.488402	-0.784987	0.698344			AT4G24240	WRKY DNA-binding protein 7	-0.364867	2.76991	0.402303
AT1G36620		0.395639	-0.207141	-0.105061			AT4G24260	glycosyl hydrolase 9A3	0.0256069	-0.0420572	-0.289256
AT1G36730	Translation initiation factor IF2/IF5	0.430361	-0.485541	0.636141			AT4G24390	RNI-like superfamily protein	0.125961	-0.434362	0.5938
AT1G36980		-0.190402	-0.369261	-0.694996			AT4G24400	CBL-interacting protein kinase 8	-0.0703548	-0.205241	1.46984
AT1G36990		-0.206361	-0.216264	0.151545			AT4G24480	Protein kinase superfamily protein	-0.36028	-0.657154	-0.784882
AT1G37130	nitrate reductase 2	-0.670482	0.728779	-0.231044			AT4G24620	phosphoglucose isomerase 1	-0.00684272	0.105418	-0.203826
AT1G40150		0.474883	-0.33134	-0.462419			AT4G24740	FUS3-complementing gene 2	0.148314	-0.335541	0.537387
AT1G40230		-0.332413	0.253874	-0.952694			AT4G24760	alpha/beta-Hydrolases superfamily protein	-0.303709	-0.00363705	-0.193748
AT1G40871		-0.619113	-0.739655	-0.603807			AT4G24800	MA3 domain-containing protein	-0.472236	-0.898601	-1.02252
AT1G41830	SKU5-similar 6	0.983146	0.405036	-0.623724			AT4G24830	arginosuccinate synthase family	0.664484	0.170362	0.740255
AT1G41880	Ribosomal protein L35Ae family protein	0.0316621	-0.135905	0.251043			AT4G24920	secE/sec61-gamma protein transport protein	0.0906855	-0.749798	1.7439
AT1G42440		0.237055	0.232912	1.05132			AT4G24960	HVA22 homologue D	0.601688	3.53746	-0.572579
AT1G42470	Patched family protein	0.0354859	1.28293	-0.439958			AT4G25130	peptide met sulfoxide reductase 4	0.872586	-0.445121	0.169935
AT1G42480		-0.557375	-0.596596	-1.1133			AT4G25450	non-intrinsic ABC protein 8	-0.247375	0.664933	0.536652
AT1G42550	plastid movement impaired1	0.465283	0.998585	0.215319			AT4G25500	arginine/serine-rich splicing factor 35	-0.605674	1.37957	-0.514455
AT1G42580		-2.4003	-0.432586	-0.930291			AT4G25520	SEUSS-like 1	0.766537	1.0807	-0.248865
AT1G42960		-0.18873	-0.321052	-0.454578			AT4G25570	Cytochrome b561/ferric reductase transmembrane protein family	0.171062	-0.325903	-0.342092
AT1G42970	glyceraldehyde-3-phosphate dehydrogenase B subunit	0.104323	0.368084	-0.0632554			AT4G25620	hydroxyproline-rich glycoprotein family protein	-0.86781	0.695089	-0.873784
AT1G42990	basic region/leucine zipper motif 60	-0.190742	0.234017	3.06261			AT4G25660	PPPDE putative thiol peptidase family protein	0.126441	-0.304653	-0.180322
AT1G43130	like COV 2	-0.28128	-0.903216	-0.472762			AT4G25670		0.113807	-0.449795	1.3071
AT1G43170	ribosomal protein 1	0.0318506	0.0183302	-0.000704123			AT4G25800	Calmodulin-binding protein	-0.398038	-0.239504	-0.313951
AT1G43190	polypyrimidine tract-binding protein 3	-0.0702361	-0.0907768	-0.203496			AT4G26080	Protein phosphatase 2C family protein	0.601606	0.770433	0.743995
AT1G43310		-0.182666	0.232816	0.332908			AT4G26160	atypical CYS HIS rich thioredoxin 1	-0.0355331	-1.00862	-0.454187
AT1G43330		-0.0378232	-0.0983379	-0.186413			AT4G26500	chloroplast sulfur E	-0.080395	-0.23155	-0.127628
AT1G43560	thioredoxin Y2	-0.13675	-0.425926	0.0724326			AT4G26630	DEK domain-containing chromatin associated protein	0.199708	0.545893	-0.331773
AT1G43580	Sphingomyelin synthetase family protein	-0.311499	-0.432684	-0.624402			AT4G26690	PLC-like phosphodiesterase family protein	-0.675362	0.435121	-0.535256
AT1G43620	UDP-Glycosyltransferase superfamily protein	0.0574595	-0.476625	-0.627283			AT4G26700	fimbrin 1	0.684024	-0.203907	-0.751103
AT1G43670	Inositol monophosphatase family protein	0.00666744	-0.345552	-0.939689			AT4G26760	microtubule-associated protein 65-2	-0.495479	-0.547932	-0.699387
AT1G43680		0.0249552	-0.321236	-0.725319			AT4G26910	Dihydrolipoamide succinyltransferase	-0.0976223	-0.663415	1.7338
AT1G43690	ubiquitin interaction motif-containing protein	0.203112	-0.208738	-0.012167			AT4G26970	aconitase 2	0.163872	-0.045855	1.25494
AT1G43700	VIRE2-interacting protein 1	-0.448865	-0.066166	0.0394403			AT4G27130	Translation initiation factor SUI1 family protein	-0.635608	-1.04359	-0.665868
AT1G43710	Pyridoxal phosphate (PLP)-dependent transferases superfamily protein	0.0879384	-0.0796389	-0.415421			AT4G27350	Protein of unknown function (DUF1223)	1.0813	2.07756	1.19759
AT1G43790	tracheary element differentiation-related 6	0.0275226	-0.566927	0.119168			AT4G27410	NAC (No Apical Meristem) domain transcriptional regulator superfamily protein	0.439659	2.6571	0.764318
AT1G43850	SEUSS transcriptional co-regulator	-0.330844	0.142672	0.21262			AT4G27440	protochlorophyllide oxidoreductase B	-2.33123	-2.04651	-2.10843
AT1G43860	sequence-specific DNA binding transcription factors	0.255163	0.492658	0.727172			AT4G27510		-0.334215	-0.292451	-0.555647
AT1G43890	RAB GTPASE HOMOLOG B18	-0.22158	0.103068	0.221565			AT4G27520	early nodulin-like protein 2	0.740009	0.999	-0.194898
AT1G43900	Protein phosphatase 2C family protein	0.316331	0.059074	0.00589257			AT4G27570	UDP-Glycosyltransferase superfamily protein	2.49034	2.37896	2.24814
AT1G44000		-0.0271536	0.895274	-0.595602			AT4G27640	ARM repeat superfamily protein	0.00778309	0.223547	0.226399
AT1G44085		0.644699	-0.277597	-0.698653			AT4G27657		1.36708	2.40914	1.14485
AT1G44100	amino acid permease 5	0.36283	1.3761	0.968781			AT4G27840	SNARE-like superfamily protein	0.377025	-0.683111	-0.288881
AT1G44110	Cyclin A1;1	-0.0985743	-0.578089	-0.969345			AT4G27940	manganese tracking factor for mitochondrial SOD2	1.35841	1.79773	3.01337
AT1G44170	aldehyde dehydrogenase 3H1	0.788958	-0.33577	-1.02557			AT4G28050	tetraspanin7	-0.391571	-0.677928	-0.909385
AT1G44180	Peptidase M20/M25/M40 family protein	0.00694163	-0.285327	-0.288673			AT4G28085		-1.17668	0.52218	1.80988
AT1G44350	IAA-leucine resistant (ILR)-like gene 6	-0.474357	0.187509	1.4925			AT4G28270	RING membrane-anchor 2	-0.448058	0.062494	-1.60421
AT1G44446	Pheophorbide a oxygenase family protein with Rieske [2Fe-2S] domain	-0.444219	1.00825	-1.00085			AT4G28290		1.1171	0.170616	-0.785546
AT1G44575	Chlorophyll A-B binding family protein	0.728046	0.47317	0.0877324			AT4G28440	Nucleic acid-binding, OB-fold-like protein	0.146945	0.0957167	0.544852
AT1G44750	purine permease 11	-0.27385	-0.4154	-0.14367			AT4G28490	Leucine-rich receptor-like protein kinase family protein	-0.142144	-0.417651	1.94737
AT1G44760	Adenine nucleotide alpha hydrolases-like superfamily protein	-0.791637	0.200105	-0.743409			AT4G28520	cruciferin 3	0.260029	-0.573375	0.00783366
AT1G44770		-0.0188268	0.328574	-0.533141			AT4G28640	indole-3-acetic acid inducible 11	-1.8138	-0.609436	-0.931971
AT1G44790	ChaC-like family protein	-0.552587	-0.460379	-0.337256			AT4G28660	photosystem II reaction center PSB28 protein	0.912898	-0.027154	0.373762
AT1G44800	nodulin MtN21 /EamA-like transporter family protein	-0.942411	0.93535	-1.64615			AT4G28703	RmlC-like cupins superfamily protein	-0.817296	1.92088	1.17178
AT1G44810	DNA-binding storekeeper protein-related transcriptional regulator	-0.71255	-0.109534	0.0174579			AT4G28720	Flavin-binding monooxygenase family protein	-0.486147	1.50583	-0.783975
AT1G44835	YbaK/aminoacyl-tRNA synthetase-associated domain	-0.47285	0.255839	-0.62927			AT4G28750	Photosystem I reaction centre subunit IV / PsaE protein	-0.245103	-0.0538177	-0.30288
AT1G44910	pre-mRNA-processing protein 40A	0.44819	-0.301519	0.439974			AT4G28860	casein kinase I-like 4	-0.966005	-0.122923	-0.0510657
AT1G44920		-0.264295	-0.576342	-0.434165			AT4G29020	glycine-rich protein	-0.317925	-0.295468	-0.959332
AT1G44930		-0.0266262	-0.708336	0.0370734			AT4G29330	DERLIN-1	0.517125	-0.307863	0.268107
AT1G44960	SNARE associated Golgi protein family	0.20403	-0.182028	0.200067			AT4G29390	Ribosomal protein S30 family protein	0.130418	0.0620053	0.260618
AT1G44970	Peroxidase superfamily protein	-0.324411	0.228198	-1.2908			AT4G29410	Ribosomal L28e protein family	0.000309444	0.224141	0.41409
AT1G45000	AAA-type ATPase family protein	-0.332473	-0.204753	0.254541			AT4G29830	Transducin/WD40 repeat-like superfamily protein	0.0809299	-0.412159	0.202822
AT1G45050	Ubiquitin-conjugating enzyme family protein	-0.590838	0.116775	-0.271691			AT4G29950	Ypt/Rab-GAP domain of gyp1p superfamily protein	-0.0957447	1.15896	1.30377
AT1G45110	Tetrapyrrole (Corrin/Porphyrin) Methylases	-1.7247	-0.561009	-0.175942			AT4G29960		-0.349847	-0.422786	0.1974
AT1G45130	beta-galactosidase 5	-0.0717083	-0.411702	-0.897501			AT4G30080	auxin response factor 16	-0.647332	-0.654935	-0.915889
AT1G45145	thioredoxin H-type 5	-0.600255	-0.264184	2.09596			AT4G30310	FGGY family of carbohydrate kinase	-0.244651	-0.348833	-0.563417
AT1G45160	Protein kinase superfamily protein	-0.108942	-0.145979	-0.128702			AT4G30440	UDP-D-glucuronate 4-epimerase 1	0.356988	0.770378	-0.861185
AT1G45170		0.341627	-0.402209	0.245206			AT4G30490	AFG1-like ATPase family protein	1.43144	0.676828	1.0251
AT1G45261		0.511339	-0.186951	-0.504706			AT4G30500	Protein of unknown function (DUF788)	-0.319101	-1.61267	-0.406134
AT1G45474	photosystem I light harvesting complex gene 5	0.20693	-0.0538106	-0.491866			AT4G30620	Uncharacterised BCR, YbaB family COG0718	-0.617775	-0.718537	-0.564772
AT1G45545		-1.08536	-0.101165	0.330779			AT4G30630		-0.111291	-0.485775	-0.70227
AT1G45688		0.389077	0.743845	-0.194829			AT4G30850	heptahelical transmembrane protein2	0.010972	-0.385013	0.959033
AT1G45976	S-ribonuclease binding protein 1	-0.405929	0.0737062	-0.30251			AT4G30890	ubiquitin-specific protease 24	0.315778	-0.222976	0.752663
AT1G46840		0.069242	0.279824	-0.106915			AT4G30900	DNAse I-like superfamily protein	-0.458466	-0.849801	0.0637565
AT1G47128	Granulin repeat cysteine protease family protein	0.455752	-0.122891	-0.478742			AT4G30950	fatty acid desaturase 6	-0.345293	0.154592	0.0329081
AT1G47200	WPP domain protein 2	0.147845	-0.1901	0.140286			AT4G30960	SOS3-interacting protein 3	-0.324327	-0.00393473	-0.778786
AT1G47210	cyclin-dependent protein kinase 3;2	-0.235642	-0.35326	-0.511381			AT4G31010	RNA-binding CRS1 / YhbY (CRM) domain-containing protein	-0.400305	-0.0501611	-0.457543
AT1G47240	NRAMP metal ion transporter 2	-0.168757	-0.192645	-0.416798			AT4G31080	Protein of unknown function (DUF2296)	-0.799675	-0.0189378	-0.613267
AT1G47250	20S proteasome alpha subunit F2	0.134807	-0.614354	0.495627			AT4G31140	O-Glycosyl hydrolases family 17 protein	0.556326	0.354229	-0.28384
AT1G47260	gamma carbonic anhydrase 2	0.0376838	-0.132385	0.151029			AT4G31310	AIG2-like (avirulence induced gene) family protein	-0.178298	0.288445	-0.144211
AT1G47270	tubby like protein 6	-0.683913	-0.66703	0.149935			AT4G31340	myosin heavy chain-related	0.0760489	-0.0943657	-0.245894
AT1G47290	3beta-hydroxysteroid-dehydrogenase/decarboxylase isoform 1	-0.102158	-0.0183612	-0.216051			AT4G31670	ubiquitin-specific protease 18	0.688142	-0.343954	-0.134693
AT1G47310		-0.814341	-0.592594	-0.415526			AT4G31750	HOPW1-1-interacting 2	0.810363	-0.214496	0.260804
AT1G47330	CBS domain-containing protein with a domain of unknown function (DUF21)	-0.375044	-0.590638	-0.738388			AT4G31820	Phototropic-responsive NPH3 family protein	-1.86603	-0.378568	-1.23557
AT1G47340		-0.0573246	-0.55264	-0.651985			AT4G31980		-0.282304	-1.03864	2.05907
AT1G47410		0.0829647	-0.503984	-0.438927			AT4G32050	neurochondrin family protein	-0.0485813	-0.0170332	0.14605
AT1G47420	succinate dehydrogenase 5	-0.0927929	-0.330401	0.0368658			AT4G32120	Galactosyltransferase family protein	0.0862065	-0.131997	-0.463707
AT1G47500	RNA-binding protein 47C'	0.124973	-0.261517	0.711171			AT4G32290	Core-2/I-branching beta-1,6-N-acetylglucosaminyltransferase family protein	-0.207065	-0.27716	-0.471116
AT1G47530	MATE efflux family protein	0.77953	0.244251	0.298387			AT4G32330	TPX2 (targeting protein for Xklp2) protein family	-0.873172	-0.0251806	-0.567328
AT1G47550	exocyst complex component sec3A	-0.0340598	-0.400811	-0.275273			AT4G32410	cellulose synthase 1	-0.169977	-0.204675	-0.877774
AT1G47610	Transducin/WD40 repeat-like superfamily protein	0.155488	-0.444553	-0.160142			AT4G32710	Protein kinase superfamily protein	-0.241492	-0.486644	-0.642786
AT1G47630		-0.390461	-0.352019	-0.200965			AT4G32760	ENTH/VHS/GAT family protein	-0.00217515	-0.351112	-0.404079
AT1G47670	Transmembrane amino acid transporter family protein	-0.00382651	-0.0343314	-1.56882			AT4G32920		1.7172	0.355639	0.0645746
AT1G47710	Serine protease inhibitor (SERPIN) family protein	0.167877	1.64891	0.238656			AT4G33010	glycine decarboxylase P-protein 1	1.05252	0.950107	0.170164
AT1G47740	PPPDE putative thiol peptidase family protein	-0.496988	-0.702087	-0.686569			AT4G33080	AGC (cAMP-dependent, cGMP-dependent and protein kinase C) kinase family protein	0.0690254	0.35185	-0.643413
AT1G47750	peroxin 11A	0.0490573	-0.696931	0.0116818			AT4G33430	BRI1-associated receptor kinase	-0.281774	-0.234608	1.11292
AT1G47770		0.373549	-0.211413	-0.494137			AT4G33530	K+ uptake permease 5	0.23786	-0.475218	-0.67601
AT1G47830	SNARE-like superfamily protein	-0.310681	-0.440806	0.575999			AT4G33540	metallo-beta-lactamase family protein	0.129842	-1.54164	-0.228059
AT1G47870	winged-helix DNA-binding transcription factor family protein	-0.441332	-0.480835	0.911944			AT4G33660		1.46446	-1.29858	-0.195255
AT1G47900	Plant protein of unknown function (DUF869)	0.603126	-0.475543	-0.14882			AT4G33905	Peroxisomal membrane 22 kDa (Mpv17/PMP22) family protein	1.16657	-0.142865	-0.153897
AT1G47960	cell wall / vacuolar inhibitor of fructosidase 1	-0.331849	-0.467089	-1.66417			AT4G33910	2-oxoglutarate (2OG) and Fe(II)-dependent oxygenase superfamily protein	-0.233455	-0.0641708	-0.0221744
AT1G47970		-0.484998	-0.683088	-0.763456			AT4G33920	Protein phosphatase 2C family protein	0.0700872	3.4316	0.780709
AT1G48030	mitochondrial lipoamide dehydrogenase 1	-0.149595	0.0735892	-0.258978			AT4G33980		-2.01744	2.64277	-3.19704
AT1G48040	Protein phosphatase 2C family protein	0.691227	-0.617804	0.0052036			AT4G34000	abscisic acid responsive elements-binding factor 3	0.873379	0.877253	-0.596042
AT1G48050	Ku80 family protein	0.0843898	-0.294899	0.0370983			AT4G34138	UDP-glucosyl transferase 73B1	1.0858	-0.55383	-0.302633
AT1G48090	calcium-dependent lipid-binding family protein	-0.394692	-0.135867	-0.476918			AT4G34190	stress enhanced protein 1	0.125999	-0.24339	-0.0600922
AT1G48100	Pectin lyase-like superfamily protein	1.43512	3.17681	-0.431353			AT4G34230	cinnamyl alcohol dehydrogenase 5	1.383	-0.0313601	1.14061
AT1G48110	evolutionarily conserved C-terminal region 7	0.655639	0.549387	0.716165			AT4G34240	aldehyde dehydrogenase 3I1	1.1575	0.512846	0.585648
AT1G48120	hydrolases;protein serine/threonine phosphatases	0.669406	0.39547	0.680393			AT4G34390	extra-large GTP-binding protein 2	-0.0497089	0.814133	2.63333
AT1G48140	dolichol-phosphate mannosyltransferase-related	-0.0776103	-0.399285	-0.206801			AT4G34480	O-Glycosyl hydrolases family 17 protein	0.179804	-0.227273	-0.131356
AT1G48160	signal recognition particle 19 kDa protein, putative / SRP19, putative	-0.740853	-0.676812	-0.0460257			AT4G34490	cyclase associated protein 1	0.325194	-0.010729	-0.411631
AT1G48170		-0.388221	-0.492218	0.169724			AT4G34730	ribosome-binding factor A family protein	0.456254	0.106166	0.182184
AT1G48200		0.0464029	-0.513999	0.138065			AT4G34860	Plant neutral invertase family protein	0.0499841	-0.327875	-0.00243904
AT1G48210	Protein kinase superfamily protein	-0.903481	-1.64602	0.665094			AT4G34870	rotamase cyclophilin 5	-0.212344	-0.161951	-0.208902
AT1G48240	novel plant snare 12	-0.49781	0.45837	-0.731652			AT4G35090	catalase 2	0.555138	1.55837	0.126789
AT1G48260	CBL-interacting protein kinase 17	-0.369716	-0.0506261	-0.393884			AT4G35250	NAD(P)-binding Rossmann-fold superfamily protein	0.340973	0.649085	0.186719
AT1G48270	G-protein-coupled receptor 1	-0.0258513	-0.181113	-0.740519			AT4G35470	plant intracellular ras group-related LRR 4	-0.592139	-0.454937	-1.09409
AT1G48280	hydroxyproline-rich glycoprotein family protein	-0.160992	-0.205061	-0.268349			AT4G35550	WUSCHEL related homeobox 13	0.704512	-0.160793	-0.0159978
AT1G48300		-1.52453	-1.33214	-0.970329			AT4G35780	ACT-like protein tyrosine kinase family protein	-0.444684	0.217283	-0.69476
AT1G48320		0.775342	-0.0603806	2.06157			AT4G35850	Pentatricopeptide repeat (PPR) superfamily protein	0.217622	-0.454482	0.464712
AT1G48330		-0.278408	-2.65121	-1.47499			AT4G35920	PLAC8 family protein	-0.142309	-0.393236	-0.861435
AT1G48350	Ribosomal L18p/L5e family protein	-0.227644	-0.560149	-0.463179			AT4G36020	cold shock domain protein 1	0.57793	1.89791	1.23348
AT1G48360	zinc ion binding;nucleic acid binding;hydrolases, acting on acid anhydrides, in phosphorus-containing anhydrides	-0.0539517	-0.363551	-0.22033			AT4G36050	endonuclease/exonuclease/phosphatase family protein	0.212132	0.110165	-0.83247
AT1G48370	YELLOW STRIPE like 8	0.403924	-0.431574	0.34942			AT4G36390	Methylthiotransferase	-0.39848	0.0526272	0.104431
AT1G48410	Stabilizer of iron transporter SufD / Polynucleotidyl transferase	-0.245175	0.129296	-0.263474			AT4G36530	alpha/beta-Hydrolases superfamily protein	1.00137	-0.0145752	0.0774988
AT1G48420	D-cysteine desulfhydrase	-0.199214	-0.496636	-0.646838			AT4G36670	Major facilitator superfamily protein	-2.40502	-0.742063	-0.591161
AT1G48430	Dihydroxyacetone kinase	-0.0805024	-1.16584	0.176431			AT4G36730	G-box binding factor 1	-0.269114	0.496421	-0.155481
AT1G48440	B-cell receptor-associated 31-like	-0.239064	-0.263514	-0.348575			AT4G36780	BES1/BZR1 homolog 2	-0.398212	-0.443215	0.0385825
AT1G48450	Protein of unknown function (DUF760)	-0.322872	0.026416	-0.230118			AT4G36890	Nucleotide-diphospho-sugar transferases superfamily protein	-0.100156	0.0926895	-0.286386
AT1G48460		0.17542	-0.127443	0.422915			AT4G36910	Cystathionine beta-synthase (CBS) family protein	-0.280697	0.09421	0.111169
AT1G48480	receptor-like kinase 1	-0.174068	0.0265616	-0.705284			AT4G36960	RNA-binding (RRM/RBD/RNP motifs) family protein	0.397901	0.131362	-0.222925
AT1G48520	GLU-ADT subunit B	-0.192424	-0.155186	-0.378123			AT4G37000	accelerated cell death 2 (ACD2)	0.123352	-0.200365	-0.665058
AT1G48550	Vacuolar protein sorting-associated protein 26	-0.300329	-0.220876	0.138027			AT4G37260	myb domain protein 73	-0.169477	1.22208	0.654277
AT1G48570	zinc finger (Ran-binding) family protein	0.162218	-0.426969	0.866544			AT4G37310	cytochrome P450, family 81, subfamily H, polypeptide 1	0.332012	0.266165	0.741755
AT1G48600	S-adenosyl-L-methionine-dependent methyltransferases superfamily protein	0.3118	0.311033	-0.301267			AT4G37330	cytochrome P450, family 81, subfamily D, polypeptide 4	-0.357594	0.166047	-0.554184
AT1G48620	high mobility group A5	-1.3263	0.137828	-0.524084			AT4G37370	cytochrome P450, family 81, subfamily D, polypeptide 8	0.495941	-2.44227	6.1594
AT1G48630	receptor for activated C kinase 1B	0.208704	0.246504	0.962753			AT4G37470	alpha/beta-Hydrolases superfamily protein	0.767551	-0.0215011	-1.27966
AT1G48650	DEA(D/H)-box RNA helicase family protein	0.413023	0.70674	0.735361			AT4G37480	Chaperone DnaJ-domain superfamily protein	0.217877	-0.313815	-0.334061
AT1G48750	Bifunctional inhibitor/lipid-transfer protein/seed storage 2S albumin superfamily protein	1.05077	0.452117	-1.22709			AT4G37510	Ribonuclease III family protein	-0.437251	0.0818996	-0.330965
AT1G48760	delta-adaptin	0.216719	-0.415503	0.250741			AT4G37540	LOB domain-containing protein 39	-0.265978	-0.583929	-1.11939
AT1G48790	associated molecule with the SH3 domain of STAM 1	-0.205472	-0.554862	-0.0575702			AT4G37610	BTB and TAZ domain protein 5	-0.718252	-1.15107	-0.392078
AT1G48830	Ribosomal protein S7e family protein	0.285292	0.257335	0.219401			AT4G37800	xyloglucan endotransglucosylase/hydrolase 7	0.0747001	0.64033	-0.923228
AT1G48840	Plant protein of unknown function (DUF639)	0.0113738	-0.302995	-0.333449			AT4G37890	Zinc finger (C3HC4-type RING finger) family protein	-0.899587	-0.157266	-0.435197
AT1G48850	chorismate synthase, putative / 5-enolpyruvylshikimate-3-phosphate phospholyase, putative	0.899003	0.320836	1.26897			AT4G37980	elicitor-activated gene 3-1	-0.00560171	-0.175452	-0.469979
AT1G48860	RNA 3'-terminal phosphate cyclase/enolpyruvate transferase, alpha/beta	0.328051	0.385162	0.909124			AT4G38060		0.291571	-0.469363	0.118574
AT1G48900	Signal recognition particle, SRP54 subunit protein	-0.0382186	-0.225214	0.174628			AT4G38090	Ribosomal protein S5 domain 2-like superfamily protein	0.13796	-0.685484	-0.742702
AT1G48920	nucleolin like 1	0.0411987	-0.187343	0.78303			AT4G38220	Peptidase M20/M25/M40 family protein	-0.731529	-0.00625831	-0.367714
AT1G48950	C3HC zinc finger-like	0.083219	-0.113163	-0.503372			AT4G38330	Integral membrane protein hemolysin-III homolog	-0.92027	0.0358627	-0.462504
AT1G48960	Adenine nucleotide alpha hydrolases-like superfamily protein	0.0469835	-0.308641	-0.154565			AT4G38400	expansin-like A2	0.313627	0.393873	-3.15472
AT1G48970	NagB/RpiA/CoA transferase-like superfamily protein	-0.132616	-0.413804	0.799393			AT4G38430	rho guanyl-nucleotide exchange factor 1	0.554876	0.0698476	-0.805705
AT1G48980		-0.892122	-0.223672	1.57342			AT4G38460	geranylgeranyl reductase	-0.602699	-0.70024	-0.88423
AT1G49010	Duplicated homeodomain-like superfamily protein	0.342425	-0.832111	-1.35488			AT4G38680	glycine rich protein 2	-0.393827	-0.0678193	-0.21948
AT1G49040	stomatal cytokinesis defective / SCD1 protein (SCD1)	-0.017408	-0.211919	0.222734			AT4G38740	rotamase CYP 1	0.738855	0.172744	-0.406654
AT1G49050	Eukaryotic aspartyl protease family protein	-0.112396	0.265627	2.6372			AT4G38810	Calcium-binding EF-hand family protein	0.632568	0.554364	-0.825685
AT1G49140	Complex I subunit NDUFS6	-0.171475	-0.51302	-0.332949			AT4G38940	Galactose oxidase/kelch repeat superfamily protein	0.910674	-0.49137	0.802201
AT1G49150		-0.508322	-0.412323	1.4741			AT4G39040	RNA-binding CRS1 / YhbY (CRM) domain protein	-0.229757	-0.386028	-0.498086
AT1G49160	Protein kinase superfamily protein	-0.683552	-0.313683	-0.0530547			AT4G39090	Papain family cysteine protease	0.0204424	-1.2051	-1.65215
AT1G49200	RING/U-box superfamily protein	-2.13455	-0.522016	-1.52465			AT4G39120	myo-inositol monophosphatase like 2	-0.843856	-0.0427045	-0.392842
AT1G49240	actin 8	-0.415382	-0.0187076	-0.669379			AT4G39210	Glucose-1-phosphate adenylyltransferase family protein	1.41027	-0.31483	-1.16078
AT1G49245	Prefoldin chaperone subunit family protein	-0.409719	0.302796	0.0636586			AT4G39330	cinnamyl alcohol dehydrogenase 9	0.547124	0.110341	-1.02511
AT1G49260		0.245491	0.044577	-0.198514			AT4G39460	S-adenosylmethionine carrier 1	-0.170122	0.0835584	0.038756
AT1G49300	RAB GTPase homolog G3E	-0.058417	-0.588213	-0.48518			AT4G39620	Tetratricopeptide repeat (TPR)-like superfamily protein	-0.455814	-0.455345	-0.306513
AT1G49320	unknown seed protein like 1	0.929183	-0.274828	-0.188055			AT4G39630		-0.0563503	-0.433534	-0.298554
AT1G49340	Phosphatidylinositol 3- and 4-kinase family protein	-0.587859	-0.258101	-0.0691006			AT4G39640	gamma-glutamyl transpeptidase 1	-0.82447	0.0508517	1.63621
AT1G49350	pfkB-like carbohydrate kinase family protein	-0.166384	-1.34226	-0.684118			AT4G39660	alanine:glyoxylate aminotransferase 2	-0.720338	-0.225856	-0.183531
AT1G49370		-0.495891	-0.777267	-0.190289			AT4G39730	Lipase/lipooxygenase, PLAT/LH2 family protein	0.944321	-0.699368	-0.337952
AT1G49380	cytochrome c biogenesis protein family	0.248993	-0.05925	-0.182066			AT4G39800	myo-inositol-1-phosphate synthase 1	0.543531	0.948788	-0.209903
AT1G49400	Nucleic acid-binding, OB-fold-like protein	-0.206182	-0.48696	0.310716			AT4G39850	peroxisomal ABC transporter 1	0.547573	-0.0171542	0.163792
AT1G49410	translocase of the outer mitochondrial membrane 6	-0.0728353	-0.359904	0.678303			AT4G39970	Haloacid dehalogenase-like hydrolase (HAD) superfamily protein	-0.200952	-0.330794	-0.227831
AT1G49430	long-chain acyl-CoA synthetase 2	0.813457	0.565741	-0.859194			AT4G39980	3-deoxy-D-arabino-heptulosonate 7-phosphate synthase 1	1.13651	-0.429892	1.64737
AT1G49470	Family of unknown function (DUF716)	0.244566	-1.05641	-1.89337			AT4G39990	RAB GTPase homolog A4B	-0.30698	-0.277651	0.12603
AT1G49480	related to vernalization1 1	-0.668243	-0.289718	-0.607422			AT5G01075	Glycosyl hydrolase family 35 protein	-0.758759	-0.0779078	-0.930361
AT1G49500		-1.23078	-0.164437	-2.3151			AT5G01200	Duplicated homeodomain-like superfamily protein	-0.340928	-0.249012	-0.717386
AT1G49510	embryo defective 1273	0.133615	-0.419201	-0.454632			AT5G01260	Carbohydrate-binding-like fold	0.631488	0.385431	-0.406591
AT1G49580	Calcium-dependent protein kinase (CDPK) family protein	0.24516	0.231225	-0.796197			AT5G01270	carboxyl-terminal domain (ctd) phosphatase-like 2	0.280627	0.292371	0.68482
AT1G49590	C2H2 and C2HC zinc fingers superfamily protein	0.0195609	-0.209054	-0.145079			AT5G01300	PEBP (phosphatidylethanolamine-binding protein) family protein	1.39536	0.115477	-0.0991252
AT1G49600	RNA-binding protein 47A	-0.594753	0.254275	0.127847			AT5G01520	RING/U-box superfamily protein	0.985111	-0.0940653	-1.2757
AT1G49630	presequence protease 2	-0.201363	-0.359063	-0.23155			AT5G01530	light harvesting complex photosystem II	-0.127587	-0.153805	-0.368797
AT1G49660	carboxyesterase 5	1.1644	0.322221	-0.21384			AT5G01600	ferretin 1	0.593766	1.13625	-0.678686
AT1G49670	ARP protein (REF)	0.385773	-0.448969	-0.410915			AT5G01610	Protein of unknown function, DUF538	-0.300094	-0.557331	-0.273018
AT1G49700		0.801235	-0.47268	0.102328			AT5G01810	CBL-interacting protein kinase 15	-0.241431	1.46201	0.18801
AT1G49710	fucosyltransferase 12	0.175469	-0.383184	0.0849632			AT5G01850	Protein kinase superfamily protein	-0.0673077	0.793347	0.77848
AT1G49720	abscisic acid responsive element-binding factor 1	-0.836918	2.30875	-1.8766			AT5G01990	Auxin efflux carrier family protein	0.234221	-0.284108	-0.203533
AT1G49730	Protein kinase superfamily protein	-0.698532	-0.123114	-0.901331			AT5G02040	prenylated RAB acceptor 1.A1	0.182793	-0.364864	0.271901
AT1G49750	Leucine-rich repeat (LRR) family protein	-0.203158	-0.859871	-0.237036			AT5G02050	Mitochondrial glycoprotein family protein	0.159514	-0.215392	1.44403
AT1G49760	poly(A) binding protein 8	0.103587	0.124508	0.241556			AT5G02100	Oxysterol-binding family protein	-0.654107	-0.316284	0.303513
AT1G49790	F-box associated ubiquitination effector family protein	0.281911	-0.325018	-0.126411			AT5G02120	one helix protein	0.010649	0.473733	-0.223651
AT1G49820	S-methyl-5-thioribose kinase	-0.385061	-0.347458	-0.0915961			AT5G02150	Fes1C	-1.01751	-0.577217	-0.959696
AT1G49850	RING/U-box superfamily protein	-0.156811	-0.597075	-0.415436			AT5G02160		-1.22404	-1.69928	-2.05471
AT1G49890	Family of unknown function (DUF566)	-0.454891	0.252953	-0.582755			AT5G02270	non-intrinsic ABC protein 9	2.71566	1.46495	1.98664
AT1G49930		0.244527	0.488382	-0.0231939			AT5G02280	SNARE-like superfamily protein	1.33722	0.114151	-0.30186
AT1G49950	telomere repeat binding factor 1	-0.161518	-0.0909119	-0.487825			AT5G02380		-0.0788358	-0.0895723	-0.188918
AT1G49970	CLP protease proteolytic subunit 1	-0.303838	-0.310405	-0.286412			AT5G02430	Transducin/WD40 repeat-like superfamily protein	0.560539	-0.894797	0.799264
AT1G49975		-0.303902	-0.524754	-0.964235			AT5G02500	heat shock cognate protein 70-1	0.442623	0.1783	0.397775
AT1G50010	tubulin alpha-2 chain	-0.113458	-0.445148	-0.266848			AT5G02790	Glutathione S-transferase family protein	0.0611459	-0.335339	-0.238646
AT1G50020		1.09422	0.732211	-0.0265879			AT5G02810	pseudo-response regulator 7	0.287732	-0.497785	-1.2532
AT1G50030	target of rapamycin	0.136525	-0.505194	-0.335054			AT5G02820	Spo11/DNA topoisomerase VI, subunit A protein	-1.56976	-0.139059	1.25542
AT1G50120		0.00698123	-0.256332	-0.253683			AT5G02880	ubiquitin-protein ligase 4	-0.0381318	-0.0959085	-0.603777
AT1G50150		0.0194296	-0.344768	-0.254603			AT5G02940	Protein of unknown function (DUF1012)	-0.184413	-0.878166	-0.792837
AT1G50170	sirohydrochlorin ferrochelatase B	-0.183342	-0.335189	-0.162316			AT5G03070	importin alpha isoform 9	0.000540125	0.02163	0.136348
AT1G50200		-0.000657061	0.365287	0.012058			AT5G03080	Phosphatidic acid phosphatase (PAP2) family protein	0.130823	0.00829384	-0.401605
AT1G50240	Protein kinase family protein with ARM repeat domain	0.99528	-0.362667	-0.730515			AT5G03160	homolog of mamallian P58IPK	0.530681	-0.226717	0.87183
AT1G50250	FTSH protease 1	1.14587	0.19485	0.820167			AT5G03190		0.659615	0.153229	-0.256585
AT1G50260	N-terminal-transmembrane-C2 domain type 5.1	0.911093	-0.624656	-0.311305			AT5G03290	isocitrate dehydrogenase V	-0.402833	-0.613971	1.05059
AT1G50280	Phototropic-responsive NPH3 family protein	-0.740941	-0.011514	-0.710493			AT5G03470	Protein phosphatase 2A regulatory B subunit family protein	-0.672997	0.326756	-0.931647
AT1G50290		0.103517	-0.194669	-0.0572033			AT5G03905	Iron-sulphur cluster biosynthesis family protein	0.49749	-0.0873158	0.638349
AT1G50310	sugar transporter 9	0.47102	0.040642	0.0608671			AT5G03940	chloroplast signal recognition particle 54 kDa subunit	-0.27985	-0.820655	-0.676627
AT1G50320	thioredoxin X	-0.124732	-0.153375	-0.262345			AT5G04040	Patatin-like phospholipase family protein	-0.631478	0.574945	-0.711795
AT1G50350		0.391096	-0.471488	-0.304426			AT5G04250	Cysteine proteinases superfamily protein	0.983417	1.05156	0.35177
AT1G50370	Calcineurin-like metallo-phosphoesterase superfamily protein	-0.0086883	0.0142966	0.0342674			AT5G04260	WCRKC thioredoxin 2	-0.4797	-0.690832	-0.273102
AT1G50380	Prolyl oligopeptidase family protein	0.577522	-0.422488	0.487683			AT5G04280	RNA-binding (RRM/RBD/RNP motifs) family protein with retrovirus zinc finger-like domain	0.4712	0.80941	0.111091
AT1G50400	Eukaryotic porin family protein	0.170401	-0.33038	1.50331			AT5G04340	zinc finger of Arabidopsis thaliana 6	0.622006	3.56838	3.38466
AT1G50410	SNF2 domain-containing protein / helicase domain-containing protein / zinc finger protein-related	-0.0937686	-0.814329	0.42883			AT5G04410	NAC domain containing protein 2	0.93989	0.119618	0.948572
AT1G50420	scarecrow-like 3	0.543154	-0.413238	0.331621			AT5G04460	RING/U-box superfamily protein	-0.367969	0.151719	-0.188339
AT1G50430	Ergosterol biosynthesis ERG4/ERG24 family	-0.26774	-0.335064	0.537409			AT5G04590	sulfite reductase	0.122258	0.085461	0.0678694
AT1G50440	RING/FYVE/PHD zinc finger superfamily protein	-0.900674	-0.798488	0.949098			AT5G04710	Zn-dependent exopeptidases superfamily protein	-0.355237	-0.193536	-0.351465
AT1G50450	Saccharopine dehydrogenase	0.703883	0.320761	-0.151605			AT5G04720	ADR1-like 2	-0.00168378	1.83632	2.46312
AT1G50460	hexokinase-like 1	-0.402065	0.42074	-1.08989			AT5G04830	Nuclear transport factor 2 (NTF2) family protein	1.40497	0.0654522	0.693635
AT1G50480	10-formyltetrahydrofolate synthetase	-0.595661	-0.747788	-0.927222			AT5G04900	NYC1-like	-0.438146	-0.0651937	-0.321244
AT1G50490	ubiquitin-conjugating enzyme 20	-0.55768	-0.647606	-0.590526			AT5G04920	EAP30/Vps36 family protein	-0.147519	0.00246685	0.755617
AT1G50500	Membrane trafficking VPS53 family protein	-0.586317	-0.500719	-0.699439			AT5G05200	Protein kinase superfamily protein	0.227572	-0.92716	-0.527043
AT1G50510	indigoidine synthase A family protein	-0.294462	-0.288984	-0.598782			AT5G05210	Surfeit locus protein 6	0.927326	0.606546	0.609033
AT1G50530		0.0739659	-0.776767	-0.313607			AT5G05270	Chalcone-flavanone isomerase family protein	2.14587	1.26125	0.844162
AT1G50570	Calcium-dependent lipid-binding (CaLB domain) family protein	-0.0989828	-0.106726	0.804555			AT5G05370	Cytochrome b-c1 complex, subunit 8 protein	0.0377307	-0.313864	0.801378
AT1G50575	Putative lysine decarboxylase family protein	0.0684771	-0.245896	-0.245635			AT5G05410	DRE-binding protein 2A	1.84894	3.59519	0.400506
AT1G50590	RmlC-like cupins superfamily protein	-0.645185	-0.210236	-0.290862			AT5G05480	Peptide-N4-(N-acetyl-beta-glucosaminyl)asparagine amidase A protein	-0.531329	-0.798594	-0.985275
AT1G50600		0.120478	0.488557	0.142236			AT5G05660	sequence-specific DNA binding transcription factors;zinc ion binding;sequence-specific DNA binding transcription factors	-0.388654	0.0959177	-0.216071
AT1G50620	RING/FYVE/PHD zinc finger superfamily protein	-0.199276	0.0244204	0.0747799			AT5G05850	plant intracellular ras group-related LRR 1	0.0469197	0.178692	0.168134
AT1G50630	Protein of unknown function (DUF3537)	-0.531668	-0.445041	-0.677824			AT5G05860	UDP-glucosyl transferase 76C2	-1.11622	1.55637	0.381778
AT1G50640	ethylene responsive element binding factor 3	0.408914	0.939959	1.05352			AT5G05950	maternal effect embryo arrest 60	-0.486118	-0.568028	-0.872727
AT1G50660		0.016009	0.166365	-0.353734			AT5G06530	ABC-2 type transporter family protein	0.541178	1.49557	-0.928963
AT1G50670	OTU-like cysteine protease family protein	0.406148	-0.557196	-0.481357			AT5G06600	ubiquitin-specific protease 12	-0.136439	-0.310983	-0.0840235
AT1G50710		0.55385	-0.460502	-0.687843			AT5G06970	Protein of unknown function (DUF810)	-0.407788	0.199263	-0.187737
AT1G50730		-1.3925	-0.100209	-0.804451			AT5G06980		0.373864	3.17274	-1.16184
AT1G50740	Transmembrane proteins 14C	-0.182236	0.701539	0.93161			AT5G07090	Ribosomal protein S4 (RPS4A) family protein	-0.13446	0.215733	0.350924
AT1G50840	polymerase gamma 2	0.308091	0.0527552	-0.439873			AT5G07250	RHOMBOID-like protein 3	-0.207821	-0.398561	-1.14412
AT1G50890	ARM repeat superfamily protein	-0.368204	-0.50152	-0.443533			AT5G07270	XB3 ortholog 3 in Arabidopsis thaliana	0.313425	0.289634	0.232826
AT1G50900	Ankyrin repeat family protein	0.035343	-0.354386	-0.511364			AT5G07290	MEI2-like 4	0.511583	0.0413373	-0.490553
AT1G50910		0.223847	-0.215515	0.479047			AT5G07320	Mitochondrial substrate carrier family protein	-0.212145	-0.505123	-0.152058
AT1G50920	Nucleolar GTP-binding protein	0.110602	0.128225	0.950576			AT5G07370	inositol polyphosphate kinase 2 alpha	-0.177725	-0.269233	-0.0693238
AT1G50940	electron transfer flavoprotein alpha	-0.497526	-0.948641	-0.542558			AT5G07440	glutamate dehydrogenase 2	-0.850211	-0.0212701	-0.462884
AT1G50950	Thioredoxin protein with domain of unknown function (DUF1692)	0.0230612	-0.536391	-0.0632169			AT5G07620	Protein kinase superfamily protein	-0.94924	0.791749	-0.347504
AT1G50990	Protein kinase protein with tetratricopeptide repeat domain	0.263843	-0.518954	-0.17255			AT5G07920	diacylglycerol kinase1	1.27554	2.71976	0.210502
AT1G51060	histone H2A 10	0.193339	-0.200162	-0.0166246			AT5G07990	Cytochrome P450 superfamily protein	-0.007384	0.345915	0.126289
AT1G51070	basic helix-loop-helix (bHLH) DNA-binding superfamily protein	0.377312	-0.347853	-0.255853			AT5G08040	mitochondrial import receptor subunit TOM5 homolog	0.859694	-0.208502	0.664525
AT1G51090	Heavy metal transport/detoxification superfamily protein	0.786985	4.34208	-1.33896			AT5G08050	Protein of unknown function (DUF1118)	0.705737	0.105761	-0.0181176
AT1G51100		0.611116	-0.732411	-0.951929			AT5G08080	syntaxin of plants 132	-0.13003	0.0195114	0.230914
AT1G51110	Plastid-lipid associated protein PAP / fibrillin family protein	0.491264	-0.785041	-0.761462			AT5G08430	SWIB/MDM2 domain;Plus-3;GYF	-0.00792695	0.289125	-0.404815
AT1G51115		-0.23011	-0.397855	-0.268048			AT5G08570	Pyruvate kinase family protein	0.0790113	-0.572102	-0.224708
AT1G51140	basic helix-loop-helix (bHLH) DNA-binding superfamily protein	0.742148	0.0839821	-0.622465			AT5G08580	Calcium-binding EF hand family protein	-0.680118	-0.96994	-0.33825
AT1G51160	SNARE-like superfamily protein	-0.450157	-0.282727	-0.658939			AT5G08590	SNF1-related protein kinase 2.1	-0.619411	-0.331851	-0.486209
AT1G51200	A20/AN1-like zinc finger family protein	-0.159821	0.291715	-0.237736			AT5G08620	DEA(D/H)-box RNA helicase family protein	-0.771526	0.28087	0.68712
AT1G51210	UDP-Glycosyltransferase superfamily protein	0.148132	-0.317705	0.301848			AT5G08630	DDT domain-containing protein	0.592254	-0.00371989	0.328845
AT1G51270	structural molecules;transmembrane receptors;structural molecules	-0.0173334	-0.392629	0.860428			AT5G08640	flavonol synthase 1	2.67717	2.13976	1.06401
AT1G51310	transferases;tRNA (5-methylaminomethyl-2-thiouridylate)-methyltransferases	-0.297542	0.105189	0.225839			AT5G09440	EXORDIUM like 4	0.381377	1.43403	-0.0704689
AT1G51340	MATE efflux family protein	0.314593	-0.12846	0.623119			AT5G09590	mitochondrial HSO70 2	2.27072	0.168223	2.76207
AT1G51350	ARM repeat superfamily protein	0.526934	0.605047	0.393204			AT5G09620	Octicosapeptide/Phox/Bem1p family protein	0.569175	0.563252	0.168008
AT1G51360	dimeric A/B barrel domainS-protein 1	-0.0672808	-1.10116	-0.894059			AT5G09995		0.0761207	-0.386447	-0.439884
AT1G51390	NFU domain protein 5	-0.362462	-0.211413	0.0339473			AT5G10010		0.0572194	-0.0463688	0.0713345
AT1G51400	Photosystem II 5 kD protein	-1.44271	-0.078016	-0.897111			AT5G10070	RNase L inhibitor protein-related	0.493805	-0.197103	-0.156515
AT1G51430		-0.165246	-0.758872	-0.937248			AT5G10120	Ethylene insensitive 3 family protein	0.791671	-0.224999	-0.162157
AT1G51450	TRAUCO	0.670329	0.141071	0.173168			AT5G10190	Major facilitator superfamily protein	-0.207288	0.0894486	1.14624
AT1G51460	ABC-2 type transporter family protein	0.0328265	-0.445769	-0.624747			AT5G10400	Histone superfamily protein	-0.227342	-0.37086	-0.496135
AT1G51500	ABC-2 type transporter family protein	0.48731	-0.0192374	-1.21992			AT5G10480	Protein-tyrosine phosphatase-like, PTPLA	0.836273	-0.194305	-0.645821
AT1G51510	RNA-binding (RRM/RBD/RNP motifs) family protein	0.710011	-0.482895	0.215461			AT5G10490	MSCS-like 2	0.444013	0.0837629	0.21801
AT1G51540	Galactose oxidase/kelch repeat superfamily protein	-0.725128	-0.573981	-0.243879			AT5G10630	Translation elongation factor EF1A/initiation factor IF2gamma family protein	0.0600283	-0.170405	-0.0953416
AT1G51550	Kelch repeat-containing F-box family protein	-0.746439	-0.206451	-0.949016			AT5G10690	pentatricopeptide (PPR) repeat-containing protein / CBS domain-containing protein	0.322028	-0.172701	-0.547199
AT1G51570	Calcium-dependent lipid-binding (CaLB domain) plant phosphoribosyltransferase family protein	-0.548276	-0.0902302	-0.613369			AT5G10710		-0.287988	-0.936039	-0.575081
AT1G51580	RNA-binding KH domain-containing protein	-0.20967	0.239568	-0.485297			AT5G10790	ubiquitin-specific protease 22	-0.456283	0.27847	0.333194
AT1G51590	alpha-mannosidase 1	-0.539842	-0.79312	0.21422			AT5G10950	Tudor/PWWP/MBT superfamily protein	0.0983657	0.329983	0.684138
AT1G51600	ZIM-LIKE 2	0.197042	0.103505	-0.039304			AT5G10980	Histone superfamily protein	-0.211919	-0.247951	-0.132634
AT1G51610	Cation efflux family protein	-0.00458377	1.12133	-0.441435			AT5G11060	KNOTTED1-like homeobox gene 4	-0.154416	-1.11775	-0.446229
AT1G51650	ATP synthase epsilon chain, mitochondrial	-0.322801	-0.121383	0.267813			AT5G11090	serine-rich protein-related	-0.297862	2.38064	0.405985
AT1G51680	4-coumarate:CoA ligase 1	1.24632	0.843708	0.803588			AT5G11390	WPP domain-interacting protein 1	0.228434	-0.030865	-0.0681214
AT1G51690	protein phosphatase 2A 55 kDa regulatory subunit B alpha isoform	0.18361	0.368416	-0.234607			AT5G11420	Protein of unknown function, DUF642	-1.19956	0.393409	-1.23102
[truncated: 10,976 more rows]
